# Supplementary material for: Integrated Transcriptomic and Biochemical Analyses Reveal the Root Development-Promoting Mechanism of Piriformospora indica on Blueberry Under Tap Water Irrigation
Source: Plants (Basel). 2025 Nov 29;14(23):3646. doi: 10.3390/plants14233646 (PMC12694296; doi:10.3390/plants14233646)
Supplement: Supplementary file 1 [file plants-14-03646-s001.zip]

Archive with 2 entries (2 files):
- Figure S1.pdf
- Supplemental tables.xlsx
