# Supplementary material for: Integrated Transcriptomic and Biochemical Analyses Reveal the Root Development-Promoting Mechanism of Piriformospora indica on Blueberry Under Tap Water Irrigation
Source: Plants (Basel). 2025 Nov 29;14(23):3646. doi: 10.3390/plants14233646 (PMC12694296; doi:10.3390/plants14233646)
Supplement: Supplementary file 1 [file plants-14-03646-s001.zip › Supplemental tables.xlsx]

## Sheet: S1
Supplementary Table S1. The quality indicators of the transcriptome sequencing data used in this study.
Sample ID	Base Sum	GC (%)	N (%)	Q20(%)	Q30(%)	Total Reads	Mapped Reads
CK1	8957652744	46.63	0	98.99	96.78	59841446	50,449,895 (84.31%)
CK2	6367393810	46.62	0	99.17	97.31	42552922	35,698,580 (83.89%)
CK3	6253678942	46.58	0	98.93	96.64	41799642	35,581,179 (85.12%)
PI1	6338651386	45.9	0	99.2	97.42	42365836	37,391,145 (88.26%)
PI2	6256766664	45.85	0	98.98	96.77	41793422	37,276,362 (89.19%)
PI3	8638768974	45.8	0	98.96	96.66	57714830	51,678,019 (89.54%)

## Sheet: S2
Supplementary Table S2. GO enrichment analysis of the differentially expressed genes between CK and PI roots.
ID	Description	GeneRatio	BgRatio	enrich_factor	pvalue	qvalue	geneID	gene_number	Contained
GO:0003700	DNA-binding transcription factor activity	0.106	0.0511	2.08	1.90881e-23	7.03246e-21	NewGene_10946;NewGene_10949;NewGene_3950;NewGene_3951;NewGene_7409;NewGene_744;VaccDscaff1-augustus-gene-218.14;VaccDscaff1-processed-gene-387.6;VaccDscaff105-processed-gene-1.3;VaccDscaff11-augustus-gene-207.26;VaccDscaff112-snap-gene-1.25;VaccDscaff12-augustus-gene-60.42;VaccDscaff12-augustus-gene-96.24;VaccDscaff12-processed-gene-63.5;VaccDscaff12-processed-gene-63.8;VaccDscaff12-snap-gene-296…	209	up&down	MF
GO:0140110	transcription regulator activity	0.0903	0.0408	2.21	6.45405e-23	1.1889e-20	NewGene_10946;NewGene_10949;NewGene_3950;NewGene_3951;NewGene_7409;NewGene_744;VaccDscaff1-augustus-gene-218.14;VaccDscaff1-processed-gene-387.6;VaccDscaff11-augustus-gene-207.26;VaccDscaff11-augustus-gene-278.28;VaccDscaff112-snap-gene-1.25;VaccDscaff12-snap-gene-296.36;VaccDscaff124-augustus-gene-0.28;VaccDscaff124-augustus-gene-1.36;VaccDscaff13-augustus-gene-254.20;VaccDscaff13-augustus-gene-…	178	up&down	MF
GO:0004553	hydrolase activity, hydrolyzing O-glycosyl compounds	0.0426	0.0127	3.37	6.91825e-22	8.4961e-20	VaccDscaff1-augustus-gene-18.51;VaccDscaff1-augustus-gene-18.52;VaccDscaff1-augustus-gene-293.20;VaccDscaff1-snap-gene-432.37;VaccDscaff10-augustus-gene-137.20;VaccDscaff10-augustus-gene-385.37;VaccDscaff10-augustus-gene-385.38;VaccDscaff10-snap-gene-13.30;VaccDscaff11-augustus-gene-281.33;VaccDscaff12-snap-gene-208.31;VaccDscaff12-snap-gene-353.27;VaccDscaff14-snap-gene-348.60;VaccDscaff14-snap-…	84	up&down	MF
GO:0004568	chitinase activity	0.0107	0.001	10.96	1.20174e-16	1.10687e-14	VaccDscaff12-augustus-gene-382.41;VaccDscaff12-processed-gene-382.8;VaccDscaff12-snap-gene-382.43;VaccDscaff23-processed-gene-16.4;VaccDscaff23-processed-gene-17.1;VaccDscaff23-snap-gene-17.40;VaccDscaff25-augustus-gene-163.31;VaccDscaff25-augustus-gene-163.32;VaccDscaff25-augustus-gene-163.34;VaccDscaff25-augustus-gene-163.35;VaccDscaff25-snap-gene-163.46;VaccDscaff3-snap-gene-298.26;VaccDscaff4…	21	down	MF
GO:0022804	active transmembrane transporter activity	0.0259	0.0071	3.64	3.51054e-15	2.58671e-13	NewGene_1856;VaccDscaff1-augustus-gene-69.26;VaccDscaff10-augustus-gene-28.26;VaccDscaff10-augustus-gene-342.30;VaccDscaff11-processed-gene-286.1;VaccDscaff11-processed-gene-286.3;VaccDscaff11-snap-gene-366.43;VaccDscaff12-processed-gene-137.3;VaccDscaff1241-snap-gene-0.4;VaccDscaff13-augustus-gene-115.18;VaccDscaff13-augustus-gene-151.21;VaccDscaff15-augustus-gene-270.26;VaccDscaff15-processed-g…	51	up&down	MF
GO:0003714	transcription corepressor activity	0.0117	0.0014	8.09	7.06981e-15	4.34111e-13	VaccDscaff11-augustus-gene-278.28;VaccDscaff124-augustus-gene-0.28;VaccDscaff124-augustus-gene-1.36;VaccDscaff13-augustus-gene-391.28;VaccDscaff14-snap-gene-196.42;VaccDscaff15-augustus-gene-262.30;VaccDscaff188-augustus-gene-0.17;VaccDscaff19-augustus-gene-309.53;VaccDscaff2-processed-gene-235.6;VaccDscaff21-snap-gene-15.39;VaccDscaff24-augustus-gene-122.25;VaccDscaff26-snap-gene-12.21;VaccDscaf…	23	down	MF
GO:0005388	calcium transmembrane transporter activity, phosphorylative mechanism	0.0101	0.0012	8.4	1.82556e-13	9.60822e-12	VaccDscaff11-processed-gene-373.3;VaccDscaff11-processed-gene-373.5;VaccDscaff13-augustus-gene-115.18;VaccDscaff32-augustus-gene-270.23;VaccDscaff32-processed-gene-260.9;VaccDscaff35-augustus-gene-31.35;VaccDscaff35-augustus-gene-32.26;VaccDscaff35-processed-gene-32.11;VaccDscaff36-processed-gene-276.24;VaccDscaff36-snap-gene-276.39;VaccDscaff36-snap-gene-276.40;VaccDscaff4-augustus-gene-56.19;Va…	20	down	MF
GO:0015292	uniporter activity	0.0051	0.0002	24.61	3.73403e-13	1.71962e-11	VaccDscaff13-augustus-gene-151.21;VaccDscaff22-augustus-gene-304.34;VaccDscaff23-augustus-gene-336.23;VaccDscaff30-augustus-gene-221.27;VaccDscaff30-processed-gene-220.7;VaccDscaff32-augustus-gene-212.34;VaccDscaff40-augustus-gene-6.23;VaccDscaff43-augustus-gene-72.24;VaccDscaff46-augustus-gene-151.34;VaccDscaff47-augustus-gene-126.40	10	up&down	MF
GO:0015662	ion transmembrane transporter activity, phosphorylative mechanism	0.0081	0.0008	10.4	1.28578e-12	5.26342e-11	VaccDscaff13-augustus-gene-115.18;VaccDscaff32-augustus-gene-270.23;VaccDscaff32-processed-gene-260.9;VaccDscaff35-augustus-gene-32.26;VaccDscaff35-processed-gene-32.11;VaccDscaff36-processed-gene-276.24;VaccDscaff36-snap-gene-276.39;VaccDscaff36-snap-gene-276.40;VaccDscaff4-augustus-gene-56.19;VaccDscaff4-augustus-gene-56.21;VaccDscaff4-augustus-gene-57.34;VaccDscaff5-augustus-gene-329.31;VaccDs…	16	down	MF
GO:0043565	sequence-specific DNA binding	0.0543	0.0263	2.06	2.81111e-12	1.03567e-10	VaccDscaff1-processed-gene-387.6;VaccDscaff11-augustus-gene-207.26;VaccDscaff112-snap-gene-1.25;VaccDscaff12-augustus-gene-96.24;VaccDscaff12-snap-gene-296.36;VaccDscaff14-processed-gene-144.5;VaccDscaff15-augustus-gene-200.28;VaccDscaff15-snap-gene-305.29;VaccDscaff17-augustus-gene-14.29;VaccDscaff17-processed-gene-328.10;VaccDscaff17-processed-gene-334.22;VaccDscaff17-snap-gene-171.31;VaccDscaf…	107	up&down	MF
GO:0016762	xyloglucan:xyloglucosyl transferase activity	0.0112	0.0018	6.26	6.66623e-12	2.23271e-10	VaccDscaff148-processed-gene-1.18;VaccDscaff160-augustus-gene-2.39;VaccDscaff160-augustus-gene-2.40;VaccDscaff160-snap-gene-2.44;VaccDscaff160-snap-gene-2.46;VaccDscaff37-augustus-gene-302.21;VaccDscaff37-augustus-gene-302.22;VaccDscaff37-augustus-gene-302.23;VaccDscaff37-snap-gene-302.33;VaccDscaff39-augustus-gene-0.27;VaccDscaff39-augustus-gene-0.28;VaccDscaff39-processed-gene-0.8;VaccDscaff39-…	22	down	MF
GO:0022853	active ion transmembrane transporter activity	0.0081	0.001	7.76	1.69458e-10	4.80246e-09	VaccDscaff13-augustus-gene-115.18;VaccDscaff32-augustus-gene-270.23;VaccDscaff32-processed-gene-260.9;VaccDscaff35-augustus-gene-32.26;VaccDscaff35-processed-gene-32.11;VaccDscaff36-processed-gene-276.24;VaccDscaff36-snap-gene-276.39;VaccDscaff36-snap-gene-276.40;VaccDscaff4-augustus-gene-56.19;VaccDscaff4-augustus-gene-56.21;VaccDscaff4-augustus-gene-57.34;VaccDscaff5-augustus-gene-329.31;VaccDs…	16	down	MF
GO:0042625	ATPase-coupled ion transmembrane transporter activity	0.0081	0.001	7.76	1.69458e-10	4.80246e-09	VaccDscaff13-augustus-gene-115.18;VaccDscaff32-augustus-gene-270.23;VaccDscaff32-processed-gene-260.9;VaccDscaff35-augustus-gene-32.26;VaccDscaff35-processed-gene-32.11;VaccDscaff36-processed-gene-276.24;VaccDscaff36-snap-gene-276.39;VaccDscaff36-snap-gene-276.40;VaccDscaff4-augustus-gene-56.19;VaccDscaff4-augustus-gene-56.21;VaccDscaff4-augustus-gene-57.34;VaccDscaff5-augustus-gene-329.31;VaccDs…	16	down	MF
GO:0001871	obsolete pattern binding	0.0112	0.0021	5.3	1.9898e-10	5.23631e-09	VaccDscaff1-augustus-gene-18.51;VaccDscaff1-augustus-gene-18.52;VaccDscaff10-augustus-gene-385.37;VaccDscaff10-augustus-gene-385.38;VaccDscaff11-augustus-gene-281.33;VaccDscaff12-snap-gene-353.27;VaccDscaff15-snap-gene-265.46;VaccDscaff19-snap-gene-313.33;VaccDscaff19-snap-gene-51.57;VaccDscaff19-snap-gene-51.58;VaccDscaff20-snap-gene-51.65;VaccDscaff20-snap-gene-55.54;VaccDscaff23-snap-gene-35.4…	22	down	MF
GO:0042973	glucan endo-1,3-beta-D-glucosidase activity	0.0066	0.0006	10.18	2.23739e-10	5.49534e-09	VaccDscaff1-augustus-gene-18.51;VaccDscaff1-augustus-gene-18.52;VaccDscaff10-augustus-gene-385.37;VaccDscaff10-augustus-gene-385.38;VaccDscaff12-snap-gene-353.27;VaccDscaff23-snap-gene-35.40;VaccDscaff40-snap-gene-250.32;VaccDscaff41-snap-gene-233.34;VaccDscaff5-augustus-gene-16.29;VaccDscaff5-augustus-gene-16.30;VaccDscaff65-processed-gene-8.0;VaccDscaff8-augustus-gene-397.46;VaccDscaff8-augustu…	13	down	MF
GO:0003712	transcription coregulator activity	0.0147	0.0038	3.83	8.88891e-10	2.04679e-08	VaccDscaff11-augustus-gene-278.28;VaccDscaff124-augustus-gene-0.28;VaccDscaff124-augustus-gene-1.36;VaccDscaff13-augustus-gene-391.28;VaccDscaff14-snap-gene-196.42;VaccDscaff15-augustus-gene-262.30;VaccDscaff188-augustus-gene-0.17;VaccDscaff19-augustus-gene-309.53;VaccDscaff19-augustus-gene-4.26;VaccDscaff2-processed-gene-235.6;VaccDscaff20-augustus-gene-4.32;VaccDscaff21-snap-gene-15.39;VaccDsca…	29	down	MF
GO:0005516	calmodulin binding	0.0167	0.0052	3.24	4.65389e-09	1.00858e-07	VaccDscaff11-snap-gene-154.24;VaccDscaff13-augustus-gene-115.18;VaccDscaff13-processed-gene-194.23;VaccDscaff14-augustus-gene-281.31;VaccDscaff17-snap-gene-171.31;VaccDscaff2-augustus-gene-327.17;VaccDscaff20-snap-gene-65.41;VaccDscaff21-processed-gene-335.0;VaccDscaff22-augustus-gene-264.26;VaccDscaff229-processed-gene-0.13;VaccDscaff23-augustus-gene-58.33;VaccDscaff238-augustus-gene-0.55;VaccDs…	33	down	MF
GO:0020037	heme binding	0.0507	0.0276	1.84	5.7706e-09	1.18112e-07	NewGene_2987;NewGene_2989;VaccDscaff1-snap-gene-247.18;VaccDscaff10-augustus-gene-348.25;VaccDscaff12-augustus-gene-323.22;VaccDscaff12-augustus-gene-64.44;VaccDscaff12-snap-gene-65.30;VaccDscaff13-augustus-gene-117.24;VaccDscaff13-processed-gene-97.16;VaccDscaff14-augustus-gene-244.35;VaccDscaff14-processed-gene-365.2;VaccDscaff15-augustus-gene-157.16;VaccDscaff15-augustus-gene-239.39;VaccDscaff…	100	up&down	MF
GO:0004672	protein kinase activity	0.0928	0.0604	1.54	6.4797e-09	1.25645e-07	NewGene_3844;VaccDscaff1-augustus-gene-342.31;VaccDscaff1-processed-gene-295.22;VaccDscaff1-snap-gene-247.21;VaccDscaff10-augustus-gene-93.16;VaccDscaff10-processed-gene-186.12;VaccDscaff10-snap-gene-80.35;VaccDscaff10-snap-gene-81.33;VaccDscaff11-augustus-gene-321.40;VaccDscaff11-processed-gene-35.3;VaccDscaff12-augustus-gene-332.32;VaccDscaff12-augustus-gene-391.26;VaccDscaff12-augustus-gene-69…	183	up&down	MF
GO:0019829	ATPase-coupled cation transmembrane transporter activity	0.0081	0.0014	5.93	1.10538e-08	1.85309e-07	VaccDscaff13-augustus-gene-115.18;VaccDscaff32-augustus-gene-270.23;VaccDscaff32-processed-gene-260.9;VaccDscaff35-augustus-gene-32.26;VaccDscaff35-processed-gene-32.11;VaccDscaff36-processed-gene-276.24;VaccDscaff36-snap-gene-276.39;VaccDscaff36-snap-gene-276.40;VaccDscaff4-augustus-gene-56.19;VaccDscaff4-augustus-gene-56.21;VaccDscaff4-augustus-gene-57.34;VaccDscaff5-augustus-gene-329.31;VaccDs…	16	down	MF
GO:0015399	primary active transmembrane transporter activity	0.0142	0.004	3.52	1.10656e-08	1.85309e-07	NewGene_1856;VaccDscaff11-processed-gene-286.1;VaccDscaff11-processed-gene-286.3;VaccDscaff11-snap-gene-366.43;VaccDscaff13-augustus-gene-115.18;VaccDscaff15-augustus-gene-270.26;VaccDscaff15-processed-gene-269.4;VaccDscaff19-processed-gene-318.4;VaccDscaff24-augustus-gene-114.29;VaccDscaff24-processed-gene-114.6;VaccDscaff24-snap-gene-36.37;VaccDscaff32-augustus-gene-270.23;VaccDscaff32-processe…	28	up&down	MF
GO:0015405	ATPase-coupled transmembrane transporter activity	0.0142	0.004	3.52	1.10656e-08	1.85309e-07	NewGene_1856;VaccDscaff11-processed-gene-286.1;VaccDscaff11-processed-gene-286.3;VaccDscaff11-snap-gene-366.43;VaccDscaff13-augustus-gene-115.18;VaccDscaff15-augustus-gene-270.26;VaccDscaff15-processed-gene-269.4;VaccDscaff19-processed-gene-318.4;VaccDscaff24-augustus-gene-114.29;VaccDscaff24-processed-gene-114.6;VaccDscaff24-snap-gene-36.37;VaccDscaff32-augustus-gene-270.23;VaccDscaff32-processe…	28	up&down	MF
GO:0008883	glutamyl-tRNA reductase activity	0.0041	0.0003	15.31	1.67586e-08	2.68444e-07	VaccDscaff16-augustus-gene-347.20;VaccDscaff18-augustus-gene-49.30;VaccDscaff22-processed-gene-351.18;VaccDscaff31-augustus-gene-294.27;VaccDscaff43-processed-gene-22.1;VaccDscaff46-processed-gene-186.2;VaccDscaff47-snap-gene-177.38;VaccDscaff7-augustus-gene-60.23	8	down	MF
GO:0015085	calcium ion transmembrane transporter activity	0.0096	0.002	4.78	1.93268e-08	2.96683e-07	VaccDscaff10-augustus-gene-28.26;VaccDscaff1241-snap-gene-0.4;VaccDscaff13-augustus-gene-115.18;VaccDscaff32-augustus-gene-270.23;VaccDscaff32-processed-gene-260.9;VaccDscaff35-augustus-gene-32.26;VaccDscaff35-processed-gene-32.11;VaccDscaff36-processed-gene-276.24;VaccDscaff36-snap-gene-276.39;VaccDscaff36-snap-gene-276.40;VaccDscaff4-augustus-gene-56.19;VaccDscaff4-augustus-gene-56.21;VaccDscaf…	19	down	MF
GO:0030246	carbohydrate binding	0.0355	0.0175	2.03	3.29837e-08	4.86075e-07	VaccDscaff1-augustus-gene-18.51;VaccDscaff1-augustus-gene-18.52;VaccDscaff1-processed-gene-354.12;VaccDscaff10-augustus-gene-385.37;VaccDscaff10-augustus-gene-385.38;VaccDscaff11-augustus-gene-281.33;VaccDscaff12-snap-gene-353.27;VaccDscaff12-snap-gene-86.36;VaccDscaff13-augustus-gene-30.50;VaccDscaff13-snap-gene-21.43;VaccDscaff13-snap-gene-31.59;VaccDscaff14-processed-gene-324.19;VaccDscaff14-s…	70	up&down	MF
GO:0030247	polysaccharide binding	0.0203	0.0077	2.63	4.30697e-08	6.10299e-07	VaccDscaff1-augustus-gene-18.51;VaccDscaff1-augustus-gene-18.52;VaccDscaff10-augustus-gene-385.37;VaccDscaff10-augustus-gene-385.38;VaccDscaff11-augustus-gene-281.33;VaccDscaff12-snap-gene-353.27;VaccDscaff15-snap-gene-265.46;VaccDscaff19-snap-gene-313.33;VaccDscaff19-snap-gene-51.57;VaccDscaff19-snap-gene-51.58;VaccDscaff20-processed-gene-253.17;VaccDscaff20-processed-gene-300.6;VaccDscaff20-sna…	40	up&down	MF
GO:0004601	peroxidase activity	0.0167	0.0057	2.94	4.95699e-08	6.76393e-07	VaccDscaff1-snap-gene-247.18;VaccDscaff13-augustus-gene-117.24;VaccDscaff16-snap-gene-6.49;VaccDscaff16-snap-gene-9.40;VaccDscaff17-augustus-gene-11.18;VaccDscaff17-augustus-gene-321.35;VaccDscaff17-processed-gene-10.1;VaccDscaff2-snap-gene-320.29;VaccDscaff20-augustus-gene-173.17;VaccDscaff20-snap-gene-173.24;VaccDscaff21-augustus-gene-307.20;VaccDscaff22-snap-gene-119.46;VaccDscaff26-augustus-g…	33	down	MF
GO:0016798	hydrolase activity, acting on glycosyl bonds	0.0183	0.0067	2.74	7.02878e-08	9.2484e-07	VaccDscaff1-augustus-gene-18.51;VaccDscaff1-augustus-gene-18.52;VaccDscaff1-augustus-gene-293.20;VaccDscaff10-augustus-gene-137.20;VaccDscaff10-augustus-gene-385.37;VaccDscaff10-augustus-gene-385.38;VaccDscaff11-augustus-gene-281.33;VaccDscaff12-snap-gene-353.27;VaccDscaff14-snap-gene-348.60;VaccDscaff14-snap-gene-348.61;VaccDscaff15-snap-gene-265.46;VaccDscaff19-snap-gene-313.33;VaccDscaff19-sna…	36	down	MF
GO:0043492	ATPase activity, coupled to movement of substances	0.0142	0.0044	3.22	7.72458e-08	9.81344e-07	NewGene_1856;VaccDscaff11-processed-gene-286.1;VaccDscaff11-processed-gene-286.3;VaccDscaff11-snap-gene-366.43;VaccDscaff13-augustus-gene-115.18;VaccDscaff15-augustus-gene-270.26;VaccDscaff15-processed-gene-269.4;VaccDscaff19-processed-gene-318.4;VaccDscaff24-augustus-gene-114.29;VaccDscaff24-processed-gene-114.6;VaccDscaff24-snap-gene-36.37;VaccDscaff32-augustus-gene-270.23;VaccDscaff32-processe…	28	up&down	MF
GO:0001067	regulatory region nucleic acid binding	0.0238	0.0102	2.34	9.90145e-08	1.17674e-06	VaccDscaff11-augustus-gene-207.26;VaccDscaff14-processed-gene-144.5;VaccDscaff15-augustus-gene-200.28;VaccDscaff17-processed-gene-328.10;VaccDscaff17-processed-gene-334.22;VaccDscaff19-augustus-gene-273.26;VaccDscaff19-augustus-gene-4.26;VaccDscaff19-augustus-gene-63.36;VaccDscaff19-processed-gene-135.9;VaccDscaff19-processed-gene-21.3;VaccDscaff19-processed-gene-21.4;VaccDscaff2-augustus-gene-43…	47	up&down	MF
GO:0044212	transcription regulatory region sequence-specific DNA binding	0.0238	0.0102	2.34	9.90145e-08	1.17674e-06	VaccDscaff11-augustus-gene-207.26;VaccDscaff14-processed-gene-144.5;VaccDscaff15-augustus-gene-200.28;VaccDscaff17-processed-gene-328.10;VaccDscaff17-processed-gene-334.22;VaccDscaff19-augustus-gene-273.26;VaccDscaff19-augustus-gene-4.26;VaccDscaff19-augustus-gene-63.36;VaccDscaff19-processed-gene-135.9;VaccDscaff19-processed-gene-21.3;VaccDscaff19-processed-gene-21.4;VaccDscaff2-augustus-gene-43…	47	up&down	MF
GO:0004842	ubiquitin-protein transferase activity	0.0431	0.0237	1.82	1.30734e-07	1.48363e-06	VaccDscaff10-augustus-gene-39.35;VaccDscaff11-snap-gene-388.42;VaccDscaff12-augustus-gene-30.24;VaccDscaff12-processed-gene-357.6;VaccDscaff13-augustus-gene-255.14;VaccDscaff13-augustus-gene-37.38;VaccDscaff13-processed-gene-15.25;VaccDscaff13-processed-gene-15.7;VaccDscaff14-augustus-gene-205.24;VaccDscaff15-augustus-gene-255.22;VaccDscaff16-processed-gene-88.5;VaccDscaff17-processed-gene-235.9;…	85	up&down	MF
GO:0015291	secondary active transmembrane transporter activity	0.0117	0.0032	3.62	1.32891e-07	1.48363e-06	VaccDscaff1-augustus-gene-69.26;VaccDscaff10-augustus-gene-28.26;VaccDscaff10-augustus-gene-342.30;VaccDscaff12-processed-gene-137.3;VaccDscaff1241-snap-gene-0.4;VaccDscaff13-augustus-gene-151.21;VaccDscaff15-processed-gene-377.23;VaccDscaff165-snap-gene-1.38;VaccDscaff23-processed-gene-274.7;VaccDscaff24-snap-gene-12.49;VaccDscaff30-augustus-gene-221.27;VaccDscaff30-processed-gene-220.7;VaccDsca…	23	down	MF
GO:0015075	ion transmembrane transporter activity	0.0238	0.0107	2.24	3.78721e-07	3.98654e-06	VaccDscaff1-augustus-gene-448.48;VaccDscaff1-augustus-gene-69.26;VaccDscaff10-augustus-gene-28.26;VaccDscaff10-augustus-gene-342.30;VaccDscaff12-processed-gene-137.3;VaccDscaff1241-snap-gene-0.4;VaccDscaff13-augustus-gene-115.18;VaccDscaff13-snap-gene-57.53;VaccDscaff14-augustus-gene-154.24;VaccDscaff15-processed-gene-377.23;VaccDscaff165-snap-gene-1.38;VaccDscaff2-augustus-gene-200.31;VaccDscaff…	47	up&down	MF
GO:0015318	inorganic molecular entity transmembrane transporter activity	0.0238	0.0107	2.24	3.78721e-07	3.98654e-06	VaccDscaff1-augustus-gene-448.48;VaccDscaff1-augustus-gene-69.26;VaccDscaff10-augustus-gene-28.26;VaccDscaff10-augustus-gene-342.30;VaccDscaff11-augustus-gene-326.27;VaccDscaff12-processed-gene-137.3;VaccDscaff1241-snap-gene-0.4;VaccDscaff13-augustus-gene-115.18;VaccDscaff13-snap-gene-57.53;VaccDscaff14-augustus-gene-154.24;VaccDscaff15-processed-gene-377.23;VaccDscaff2-augustus-gene-200.31;VaccD…	47	up&down	MF
GO:0102229	amylopectin maltohydrolase activity	0.0046	0.0005	8.86	5.12194e-07	5.24176e-06	VaccDscaff138-augustus-gene-1.48;VaccDscaff14-processed-gene-65.3;VaccDscaff2-augustus-gene-2.29;VaccDscaff22-augustus-gene-106.21;VaccDscaff3-processed-gene-363.3;VaccDscaff36-snap-gene-244.41;VaccDscaff4-augustus-gene-19.31;VaccDscaff43-augustus-gene-263.28;VaccDscaff9-augustus-gene-11.34	9	up&down	MF
GO:0004103	choline kinase activity	0.002	0.0001	34.45	7.07543e-07	6.85983e-06	VaccDscaff14-snap-gene-275.26;VaccDscaff2-augustus-gene-321.21;VaccDscaff25-augustus-gene-318.26;VaccDscaff3-augustus-gene-83.27	4	down	MF
GO:0019140	inositol 3-kinase activity	0.002	0.0001	34.45	7.07543e-07	6.85983e-06	VaccDscaff11-processed-gene-324.5;VaccDscaff15-augustus-gene-311.35;VaccDscaff19-augustus-gene-362.28;VaccDscaff24-augustus-gene-70.33	4	down	MF
GO:0016702	oxidoreductase activity, acting on single donors with incorporation of molecular oxygen, incorporation of two atoms of oxygen	0.0086	0.0021	4.12	9.00077e-07	8.50275e-06	VaccDscaff10-processed-gene-43.7;VaccDscaff16-augustus-gene-279.23;VaccDscaff18-augustus-gene-129.19;VaccDscaff20-augustus-gene-247.26;VaccDscaff28-augustus-gene-110.21;VaccDscaff31-augustus-gene-222.19;VaccDscaff35-augustus-gene-318.30;VaccDscaff36-augustus-gene-7.25;VaccDscaff4-augustus-gene-410.18;VaccDscaff44-augustus-gene-112.30;VaccDscaff5-processed-gene-375.4;VaccDscaff7-augustus-gene-128.…	17	up&down	MF
GO:0008061	chitin binding	0.0061	0.0011	5.74	1.06028e-06	9.76571e-06	VaccDscaff23-snap-gene-17.40;VaccDscaff25-augustus-gene-163.31;VaccDscaff25-snap-gene-163.46;VaccDscaff3-snap-gene-298.26;VaccDscaff35-processed-gene-90.10;VaccDscaff37-processed-gene-271.10;VaccDscaff4-processed-gene-181.0;VaccDscaff41-snap-gene-264.33;VaccDscaff53-snap-gene-15.71;VaccDscaff583-augustus-gene-0.14;VaccDscaff6-processed-gene-389.6;VaccDscaff9-processed-gene-135.3	12	down	MF
GO:0015926	glucosidase activity	0.0071	0.0015	4.73	1.57283e-06	1.41332e-05	VaccDscaff1-augustus-gene-18.51;VaccDscaff1-augustus-gene-18.52;VaccDscaff10-augustus-gene-385.37;VaccDscaff10-augustus-gene-385.38;VaccDscaff12-snap-gene-353.27;VaccDscaff23-snap-gene-35.40;VaccDscaff4-snap-gene-34.57;VaccDscaff40-snap-gene-250.32;VaccDscaff41-snap-gene-233.34;VaccDscaff5-augustus-gene-16.29;VaccDscaff5-augustus-gene-16.30;VaccDscaff65-processed-gene-8.0;VaccDscaff8-augustus-gen…	14	down	MF
GO:0031176	endo-1,4-beta-xylanase activity	0.0025	0.0001	19.14	2.34231e-06	2.05465e-05	VaccDscaff14-snap-gene-348.60;VaccDscaff14-snap-gene-348.61;VaccDscaff2-augustus-gene-402.44;VaccDscaff2-snap-gene-401.27;VaccDscaff3-snap-gene-11.43	5	down	MF
GO:0016705	oxidoreductase activity, acting on paired donors, with incorporation or reduction of molecular oxygen	0.0406	0.0238	1.71	3.36058e-06	2.87932e-05	NewGene_2987;NewGene_2989;VaccDscaff1-augustus-gene-299.30;VaccDscaff1-augustus-gene-299.31;VaccDscaff10-augustus-gene-348.25;VaccDscaff12-augustus-gene-323.22;VaccDscaff12-augustus-gene-64.44;VaccDscaff12-snap-gene-65.30;VaccDscaff13-processed-gene-97.16;VaccDscaff14-augustus-gene-244.35;VaccDscaff14-processed-gene-365.2;VaccDscaff15-augustus-gene-157.16;VaccDscaff15-augustus-gene-239.39;VaccDsc…	80	up&down	MF
GO:0004852	uroporphyrinogen-III synthase activity	0.002	0.0001	27.56	3.45573e-06	2.89356e-05	VaccDscaff12-processed-gene-87.0;VaccDscaff23-snap-gene-324.18;VaccDscaff40-snap-gene-18.30;VaccDscaff41-snap-gene-53.23	4	down	MF
GO:0008422	beta-glucosidase activity	0.0066	0.0014	4.67	4.28977e-06	3.51209e-05	VaccDscaff1-augustus-gene-18.51;VaccDscaff1-augustus-gene-18.52;VaccDscaff10-augustus-gene-385.37;VaccDscaff10-augustus-gene-385.38;VaccDscaff12-snap-gene-353.27;VaccDscaff23-snap-gene-35.40;VaccDscaff40-snap-gene-250.32;VaccDscaff41-snap-gene-233.34;VaccDscaff5-augustus-gene-16.29;VaccDscaff5-augustus-gene-16.30;VaccDscaff65-processed-gene-8.0;VaccDscaff8-augustus-gene-397.46;VaccDscaff8-augustu…	13	down	MF
GO:0004420	hydroxymethylglutaryl-CoA reductase (NADPH) activity	0.003	0.0003	12.16	5.57509e-06	4.46518e-05	VaccDscaff12-augustus-gene-15.23;VaccDscaff12-augustus-gene-31.26;VaccDscaff14-augustus-gene-394.36;VaccDscaff186-augustus-gene-0.23;VaccDscaff2-snap-gene-447.54;VaccDscaff23-processed-gene-364.3	6	down	MF
GO:0016161	beta-amylase activity	0.0046	0.0007	6.6	7.22511e-06	5.66358e-05	VaccDscaff138-augustus-gene-1.48;VaccDscaff14-processed-gene-65.3;VaccDscaff2-augustus-gene-2.29;VaccDscaff22-augustus-gene-106.21;VaccDscaff3-processed-gene-363.3;VaccDscaff36-snap-gene-244.41;VaccDscaff4-augustus-gene-19.31;VaccDscaff43-augustus-gene-263.28;VaccDscaff9-augustus-gene-11.34	9	up&down	MF
GO:0004751	ribose-5-phosphate isomerase activity	0.003	0.0003	11.48	8.15642e-06	6.26041e-05	VaccDscaff2-processed-gene-239.25;VaccDscaff20-processed-gene-145.0;VaccDscaff28-processed-gene-200.6;VaccDscaff28-processed-gene-205.2;VaccDscaff3-processed-gene-199.0;VaccDscaff44-processed-gene-199.2	6	down	MF
GO:0047631	ADP-ribose diphosphatase activity	0.002	0.0001	22.97	1.01272e-05	7.55105e-05	VaccDscaff1-snap-gene-405.35;VaccDscaff10-snap-gene-38.38;VaccDscaff5-processed-gene-383.16;VaccDscaff8-processed-gene-45.1	4	down	MF
GO:0042626	ATPase-coupled transmembrane transporter activity	0.0183	0.0082	2.21	1.02478e-05	7.55105e-05	NewGene_1856;VaccDscaff10-processed-gene-144.11;VaccDscaff11-processed-gene-286.1;VaccDscaff11-processed-gene-286.3;VaccDscaff11-snap-gene-366.43;VaccDscaff13-augustus-gene-115.18;VaccDscaff15-augustus-gene-270.26;VaccDscaff15-processed-gene-269.4;VaccDscaff19-processed-gene-318.4;VaccDscaff24-augustus-gene-114.29;VaccDscaff24-processed-gene-114.6;VaccDscaff24-snap-gene-36.37;VaccDscaff32-augustu…	36	up&down	MF
GO:0015117	thiosulfate transmembrane transporter activity	0.003	0.0003	10.88	1.16271e-05	8.23783e-05	VaccDscaff12-processed-gene-137.3;VaccDscaff23-processed-gene-274.7;VaccDscaff40-processed-gene-62.0;VaccDscaff40-processed-gene-62.1;VaccDscaff41-processed-gene-4.4;VaccDscaff41-snap-gene-4.26	6	down	MF
GO:0015131	oxaloacetate transmembrane transporter activity	0.003	0.0003	10.88	1.16271e-05	8.23783e-05	VaccDscaff12-processed-gene-137.3;VaccDscaff23-processed-gene-274.7;VaccDscaff40-processed-gene-62.0;VaccDscaff40-processed-gene-62.1;VaccDscaff41-processed-gene-4.4;VaccDscaff41-snap-gene-4.26	6	down	MF
GO:0022890	inorganic cation transmembrane transporter activity	0.0152	0.0064	2.38	1.39834e-05	9.72035e-05	VaccDscaff1-augustus-gene-448.48;VaccDscaff1-augustus-gene-69.26;VaccDscaff10-augustus-gene-28.26;VaccDscaff10-augustus-gene-342.30;VaccDscaff1241-snap-gene-0.4;VaccDscaff13-augustus-gene-115.18;VaccDscaff15-processed-gene-377.23;VaccDscaff24-snap-gene-12.49;VaccDscaff32-augustus-gene-270.23;VaccDscaff32-processed-gene-260.9;VaccDscaff35-augustus-gene-32.26;VaccDscaff35-processed-gene-32.11;VaccD…	30	down	MF
GO:0005215	transporter activity	0.034	0.0198	1.72	1.82333e-05	0.000124399	NewGene_1856;VaccDscaff1-augustus-gene-448.48;VaccDscaff1-augustus-gene-69.26;VaccDscaff10-augustus-gene-28.26;VaccDscaff10-augustus-gene-342.30;VaccDscaff11-augustus-gene-326.27;VaccDscaff11-processed-gene-286.1;VaccDscaff11-processed-gene-286.3;VaccDscaff11-snap-gene-366.43;VaccDscaff12-augustus-gene-29.28;VaccDscaff12-processed-gene-137.3;VaccDscaff12-snap-gene-18.50;VaccDscaff1241-snap-gene-0…	67	up&down	MF
GO:0004305	ethanolamine kinase activity	0.002	0.0001	19.69	2.30836e-05	0.000151866	VaccDscaff14-snap-gene-275.26;VaccDscaff2-augustus-gene-321.21;VaccDscaff25-augustus-gene-318.26;VaccDscaff3-augustus-gene-83.27	4	down	MF
GO:0042389	omega-3 fatty acid desaturase activity	0.002	0.0001	19.69	2.30836e-05	0.000151866	VaccDscaff21-augustus-gene-122.26;VaccDscaff26-augustus-gene-126.25;VaccDscaff29-augustus-gene-123.24;VaccDscaff33-augustus-gene-214.25	4	down	MF
GO:0008324	cation transmembrane transporter activity	0.0162	0.0072	2.25	2.37016e-05	0.00015286	VaccDscaff1-augustus-gene-448.48;VaccDscaff1-augustus-gene-69.26;VaccDscaff10-augustus-gene-28.26;VaccDscaff10-augustus-gene-342.30;VaccDscaff1241-snap-gene-0.4;VaccDscaff13-augustus-gene-115.18;VaccDscaff15-processed-gene-377.23;VaccDscaff165-snap-gene-1.38;VaccDscaff24-snap-gene-12.49;VaccDscaff32-augustus-gene-270.23;VaccDscaff32-processed-gene-260.9;VaccDscaff35-augustus-gene-32.26;VaccDscaff…	32	up&down	MF
GO:0042282	hydroxymethylglutaryl-CoA reductase activity	0.0015	0	34.45	2.44138e-05	0.00015286	VaccDscaff14-augustus-gene-394.36;VaccDscaff186-augustus-gene-0.23;VaccDscaff2-snap-gene-447.54	3	down	MF
GO:0004805	trehalose-phosphatase activity	0.0036	0.0005	7.78	2.44794e-05	0.00015286	VaccDscaff13-augustus-gene-12.21;VaccDscaff21-augustus-gene-85.22;VaccDscaff26-augustus-gene-83.16;VaccDscaff29-augustus-gene-84.21;VaccDscaff30-processed-gene-268.14;VaccDscaff33-augustus-gene-254.24;VaccDscaff42-augustus-gene-49.30	7	down	MF
GO:0070696	transmembrane receptor protein serine/threonine kinase binding	0.0041	0.0006	6.41	2.91084e-05	0.000178736	VaccDscaff14-augustus-gene-205.24;VaccDscaff19-augustus-gene-67.32;VaccDscaff2-augustus-gene-242.22;VaccDscaff20-augustus-gene-70.24;VaccDscaff25-augustus-gene-254.23;VaccDscaff28-augustus-gene-288.49;VaccDscaff3-processed-gene-193.2;VaccDscaff47-snap-gene-93.37	8	down	MF
GO:0015141	succinate transmembrane transporter activity	0.003	0.0003	9.4	2.96707e-05	0.000179202	VaccDscaff12-processed-gene-137.3;VaccDscaff23-processed-gene-274.7;VaccDscaff40-processed-gene-62.0;VaccDscaff40-processed-gene-62.1;VaccDscaff41-processed-gene-4.4;VaccDscaff41-snap-gene-4.26	6	down	MF
GO:0004143	diacylglycerol kinase activity	0.0036	0.0005	7.54	3.05486e-05	0.000181291	VaccDscaff37-augustus-gene-175.24;VaccDscaff38-augustus-gene-245.23;VaccDscaff39-augustus-gene-139.18;VaccDscaff6-augustus-gene-116.24;VaccDscaff6-augustus-gene-61.26;VaccDscaff953-snap-gene-0.8;VaccDscaff958-snap-gene-0.7	7	down	MF
GO:0022857	transmembrane transporter activity	0.0467	0.0302	1.55	3.10008e-05	0.000181291	NewGene_1856;VaccDscaff1-augustus-gene-149.10;VaccDscaff1-augustus-gene-448.48;VaccDscaff1-augustus-gene-69.26;VaccDscaff10-augustus-gene-260.15;VaccDscaff10-augustus-gene-28.26;VaccDscaff10-augustus-gene-342.30;VaccDscaff11-augustus-gene-326.27;VaccDscaff11-processed-gene-286.1;VaccDscaff11-processed-gene-286.3;VaccDscaff11-snap-gene-366.43;VaccDscaff112-augustus-gene-3.57;VaccDscaff12-augustus-…	92	up&down	MF
GO:0070840	dynein complex binding	0.002	0.0001	17.23	4.51005e-05	0.000259624	VaccDscaff12-augustus-gene-234.13;VaccDscaff23-augustus-gene-246.12;VaccDscaff40-augustus-gene-81.16;VaccDscaff41-augustus-gene-71.26	4	down	MF
GO:0097599	xylanase activity	0.0025	0.0002	11.48	4.82484e-05	0.000273472	VaccDscaff14-snap-gene-348.60;VaccDscaff14-snap-gene-348.61;VaccDscaff2-augustus-gene-402.44;VaccDscaff2-snap-gene-401.27;VaccDscaff3-snap-gene-11.43	5	down	MF
GO:0015081	sodium ion transmembrane transporter activity	0.003	0.0004	8.27	6.53597e-05	0.000364847	VaccDscaff10-augustus-gene-28.26;VaccDscaff1241-snap-gene-0.4;VaccDscaff15-processed-gene-377.23;VaccDscaff24-snap-gene-12.49;VaccDscaff5-augustus-gene-393.32;VaccDscaff51-snap-gene-14.33	6	down	MF
GO:0035529	NADH pyrophosphatase activity	0.002	0.0001	15.31	7.9307e-05	0.000436095	VaccDscaff1-snap-gene-405.35;VaccDscaff10-snap-gene-38.38;VaccDscaff5-processed-gene-383.16;VaccDscaff8-processed-gene-45.1	4	down	MF
GO:0005509	calcium ion binding	0.0279	0.0162	1.72	8.96678e-05	0.000485816	VaccDscaff1-augustus-gene-285.31;VaccDscaff1-processed-gene-295.22;VaccDscaff10-augustus-gene-1.25;VaccDscaff10-augustus-gene-145.20;VaccDscaff10-augustus-gene-28.26;VaccDscaff10-processed-gene-130.4;VaccDscaff11-augustus-gene-281.29;VaccDscaff12-augustus-gene-391.26;VaccDscaff1241-snap-gene-0.4;VaccDscaff13-processed-gene-104.7;VaccDscaff14-snap-gene-157.32;VaccDscaff1423-snap-gene-0.8;VaccDscaf…	55	up&down	MF
GO:0050203	oxalate-CoA ligase activity	0.0015	0.0001	25.84	9.55327e-05	0.00051009	VaccDscaff21-augustus-gene-58.51;VaccDscaff26-augustus-gene-61.51;VaccDscaff29-augustus-gene-61.39	3	down	MF
GO:0015116	sulfate transmembrane transporter activity	0.003	0.0004	7.38	0.000129053	0.000670061	VaccDscaff12-processed-gene-137.3;VaccDscaff23-processed-gene-274.7;VaccDscaff40-processed-gene-62.0;VaccDscaff40-processed-gene-62.1;VaccDscaff41-processed-gene-4.4;VaccDscaff41-snap-gene-4.26	6	down	MF
GO:0003935	GTP cyclohydrolase II activity	0.002	0.0001	13.78	0.00012913	0.000670061	VaccDscaff17-augustus-gene-116.27;VaccDscaff27-augustus-gene-79.25;VaccDscaff34-augustus-gene-236.23;VaccDscaff45-augustus-gene-76.24	4	down	MF
GO:0004722	protein serine/threonine phosphatase activity	0.0086	0.0031	2.82	0.00013672	0.000699591	VaccDscaff12-augustus-gene-91.19;VaccDscaff14-augustus-gene-288.34;VaccDscaff18-snap-gene-88.13;VaccDscaff19-augustus-gene-136.33;VaccDscaff19-snap-gene-40.40;VaccDscaff2-snap-gene-334.41;VaccDscaff20-augustus-gene-134.28;VaccDscaff20-snap-gene-39.32;VaccDscaff22-snap-gene-294.20;VaccDscaff25-augustus-gene-331.41;VaccDscaff28-augustus-gene-212.22;VaccDscaff28-augustus-gene-316.30;VaccDscaff3-snap…	17	down	MF
GO:1901682	sulfur compound transmembrane transporter activity	0.003	0.0004	6.89	0.000193554	0.00097684	VaccDscaff12-processed-gene-137.3;VaccDscaff23-processed-gene-274.7;VaccDscaff40-processed-gene-62.0;VaccDscaff40-processed-gene-62.1;VaccDscaff41-processed-gene-4.4;VaccDscaff41-snap-gene-4.26	6	down	MF
GO:0016717	oxidoreductase activity, acting on paired donors, with oxidation of a pair of donors resulting in the reduction of molecular oxygen to two molecules of water	0.0041	0.0008	4.92	0.000204267	0.00100855	VaccDscaff1-augustus-gene-299.30;VaccDscaff1-augustus-gene-299.31;VaccDscaff21-augustus-gene-122.26;VaccDscaff26-augustus-gene-126.25;VaccDscaff29-augustus-gene-123.24;VaccDscaff33-augustus-gene-214.25;VaccDscaff5-snap-gene-278.28;VaccDscaff8-augustus-gene-147.16	8	down	MF
GO:0005506	iron ion binding	0.0386	0.0252	1.53	0.000205311	0.00100855	NewGene_2987;NewGene_2989;VaccDscaff10-augustus-gene-348.25;VaccDscaff12-augustus-gene-323.22;VaccDscaff12-augustus-gene-64.44;VaccDscaff12-snap-gene-65.30;VaccDscaff13-processed-gene-97.16;VaccDscaff14-augustus-gene-244.35;VaccDscaff14-processed-gene-365.2;VaccDscaff15-augustus-gene-157.16;VaccDscaff15-augustus-gene-239.39;VaccDscaff15-snap-gene-365.31;VaccDscaff1581-processed-gene-0.1;VaccDscaf…	76	up&down	MF
GO:0046873	metal ion transmembrane transporter activity	0.0127	0.0057	2.21	0.000225064	0.00109103	VaccDscaff1-augustus-gene-448.48;VaccDscaff10-augustus-gene-28.26;VaccDscaff1241-snap-gene-0.4;VaccDscaff13-augustus-gene-115.18;VaccDscaff15-augustus-gene-212.28;VaccDscaff15-processed-gene-377.23;VaccDscaff24-snap-gene-12.49;VaccDscaff32-augustus-gene-270.23;VaccDscaff32-processed-gene-260.9;VaccDscaff35-augustus-gene-32.26;VaccDscaff35-processed-gene-32.11;VaccDscaff36-processed-gene-276.24;Va…	25	up&down	MF
GO:0003677	DNA binding	0.1005	0.0788	1.27	0.000271415	0.00129863	NewGene_2351;NewGene_7409;NewGene_7508;VaccDscaff1-augustus-gene-218.14;VaccDscaff1-augustus-gene-354.29;VaccDscaff1-processed-gene-387.6;VaccDscaff1-processed-gene-8.0;VaccDscaff10-augustus-gene-393.29;VaccDscaff10-augustus-gene-81.31;VaccDscaff105-processed-gene-1.3;VaccDscaff11-augustus-gene-207.26;VaccDscaff11-augustus-gene-280.28;VaccDscaff11-augustus-gene-368.37;VaccDscaff112-snap-gene-1.25…	198	up&down	MF
GO:0008395	steroid hydroxylase activity	0.0025	0.0003	8.2	0.000282752	0.00132142	VaccDscaff19-augustus-gene-18.27;VaccDscaff20-augustus-gene-19.30;VaccDscaff28-augustus-gene-353.61;VaccDscaff28-augustus-gene-353.62;VaccDscaff48-augustus-gene-80.25	5	down	MF
GO:0003933	GTP cyclohydrolase activity	0.002	0.0002	11.48	0.000290524	0.00132142	VaccDscaff17-augustus-gene-116.27;VaccDscaff27-augustus-gene-79.25;VaccDscaff34-augustus-gene-236.23;VaccDscaff45-augustus-gene-76.24	4	down	MF
GO:0015174	basic amino acid transmembrane transporter activity	0.002	0.0002	11.48	0.000290524	0.00132142	VaccDscaff14-augustus-gene-154.24;VaccDscaff2-augustus-gene-200.31;VaccDscaff25-augustus-gene-211.24;VaccDscaff3-augustus-gene-242.34	4	down	MF
GO:0016165	linoleate 13S-lipoxygenase activity	0.002	0.0002	11.48	0.000290524	0.00132142	VaccDscaff35-augustus-gene-318.30;VaccDscaff36-augustus-gene-7.25;VaccDscaff4-augustus-gene-410.18;VaccDscaff9-augustus-gene-407.29	4	down	MF
GO:0005342	organic acid transmembrane transporter activity	0.0076	0.0027	2.79	0.000359238	0.00159459	VaccDscaff12-processed-gene-137.3;VaccDscaff13-snap-gene-57.53;VaccDscaff14-augustus-gene-154.24;VaccDscaff2-augustus-gene-200.31;VaccDscaff23-processed-gene-274.7;VaccDscaff25-augustus-gene-211.24;VaccDscaff25-processed-gene-79.1;VaccDscaff3-augustus-gene-242.34;VaccDscaff30-augustus-gene-312.21;VaccDscaff32-augustus-gene-306.27;VaccDscaff40-processed-gene-62.0;VaccDscaff40-processed-gene-62.1;V…	15	up&down	MF
GO:0046943	carboxylic acid transmembrane transporter activity	0.0076	0.0027	2.79	0.000359238	0.00159459	VaccDscaff12-processed-gene-137.3;VaccDscaff13-snap-gene-57.53;VaccDscaff14-augustus-gene-154.24;VaccDscaff2-augustus-gene-200.31;VaccDscaff23-processed-gene-274.7;VaccDscaff25-augustus-gene-211.24;VaccDscaff25-processed-gene-79.1;VaccDscaff3-augustus-gene-242.34;VaccDscaff30-augustus-gene-312.21;VaccDscaff32-augustus-gene-306.27;VaccDscaff40-processed-gene-62.0;VaccDscaff40-processed-gene-62.1;V…	15	up&down	MF
GO:0004557	alpha-galactosidase activity	0.0015	0.0001	17.23	0.000457169	0.00200513	VaccDscaff1-augustus-gene-293.20;VaccDscaff10-augustus-gene-137.20;VaccDscaff5-augustus-gene-273.13	3	down	MF
GO:0004551	nucleotide diphosphatase activity	0.002	0.0002	9.84	0.000560815	0.00240251	VaccDscaff1-snap-gene-405.35;VaccDscaff10-snap-gene-38.38;VaccDscaff5-processed-gene-383.16;VaccDscaff8-processed-gene-45.1	4	down	MF
GO:0008686	3,4-dihydroxy-2-butanone-4-phosphate synthase activity	0.002	0.0002	9.84	0.000560815	0.00240251	VaccDscaff17-augustus-gene-116.27;VaccDscaff27-augustus-gene-79.25;VaccDscaff34-augustus-gene-236.23;VaccDscaff45-augustus-gene-76.24	4	down	MF
GO:0016491	oxidoreductase activity	0.0543	0.0395	1.38	0.000642012	0.00271874	NewGene_2987;VaccDscaff1-augustus-gene-299.30;VaccDscaff1-augustus-gene-299.31;VaccDscaff1-snap-gene-225.37;VaccDscaff102-snap-gene-2.48;VaccDscaff1030-processed-gene-0.0;VaccDscaff11-augustus-gene-10.21;VaccDscaff11-processed-gene-246.6;VaccDscaff11-snap-gene-249.28;VaccDscaff11-snap-gene-260.50;VaccDscaff1169-processed-gene-0.0;VaccDscaff12-augustus-gene-15.23;VaccDscaff12-augustus-gene-31.26;V…	107	up&down	MF
GO:0004674	protein serine/threonine kinase activity	0.0533	0.0388	1.37	0.000765551	0.00306782	NewGene_3844;NewGene_5174;VaccDscaff1-augustus-gene-34.22;VaccDscaff1-processed-gene-354.12;VaccDscaff1-snap-gene-247.21;VaccDscaff10-augustus-gene-363.27;VaccDscaff10-augustus-gene-93.16;VaccDscaff10-processed-gene-186.12;VaccDscaff11-augustus-gene-332.26;VaccDscaff11-processed-gene-35.3;VaccDscaff12-augustus-gene-332.32;VaccDscaff12-augustus-gene-37.31;VaccDscaff12-augustus-gene-379.21;VaccDsca…	105	up&down	MF
GO:0005432	calcium:sodium antiporter activity	0.0015	0.0001	14.77	0.000782733	0.00306782	VaccDscaff10-augustus-gene-28.26;VaccDscaff1241-snap-gene-0.4;VaccDscaff5-augustus-gene-393.32	3	down	MF
GO:0015370	solute:sodium symporter activity	0.0015	0.0001	14.77	0.000782733	0.00306782	VaccDscaff15-processed-gene-377.23;VaccDscaff24-snap-gene-12.49;VaccDscaff51-snap-gene-14.33	3	down	MF
GO:0047911	galacturan 1,4-alpha-galacturonidase activity	0.0015	0.0001	14.77	0.000782733	0.00306782	VaccDscaff17-augustus-gene-343.51;VaccDscaff27-augustus-gene-306.43;VaccDscaff34-augustus-gene-39.33	3	down	MF
GO:0050362	L-tryptophan:2-oxoglutarate aminotransferase activity	0.0015	0.0001	14.77	0.000782733	0.00306782	VaccDscaff27-processed-gene-259.2;VaccDscaff27-processed-gene-357.7;VaccDscaff34-processed-gene-93.5	3	down	MF
GO:0070529	L-tryptophan aminotransferase activity	0.0015	0.0001	14.77	0.000782733	0.00306782	VaccDscaff27-processed-gene-259.2;VaccDscaff27-processed-gene-357.7;VaccDscaff34-processed-gene-93.5	3	down	MF
GO:0080097	L-tryptophan:pyruvate aminotransferase activity	0.0015	0.0001	14.77	0.000782733	0.00306782	VaccDscaff27-processed-gene-259.2;VaccDscaff27-processed-gene-357.7;VaccDscaff34-processed-gene-93.5	3	down	MF
GO:0010179	IAA-Ala conjugate hydrolase activity	0.001	0	34.45	0.000841985	0.0032313	VaccDscaff17-processed-gene-379.14;VaccDscaff34-augustus-gene-24.28	2	down	MF
GO:0061730	C-rich strand telomeric DNA binding	0.001	0	34.45	0.000841985	0.0032313	VaccDscaff27-processed-gene-242.7;VaccDscaff34-processed-gene-111.1	2	down	MF
GO:0015294	solute:cation symporter activity	0.0046	0.0013	3.61	0.000887723	0.00337171	VaccDscaff1-augustus-gene-69.26;VaccDscaff10-augustus-gene-342.30;VaccDscaff15-processed-gene-377.23;VaccDscaff24-snap-gene-12.49;VaccDscaff37-augustus-gene-107.21;VaccDscaff37-augustus-gene-45.29;VaccDscaff51-snap-gene-14.33;VaccDscaff52-augustus-gene-4.22;VaccDscaff6-processed-gene-123.20	9	down	MF
GO:0015293	symporter activity	0.0046	0.0013	3.56	0.000965003	0.00362783	VaccDscaff1-augustus-gene-69.26;VaccDscaff10-augustus-gene-342.30;VaccDscaff15-processed-gene-377.23;VaccDscaff24-snap-gene-12.49;VaccDscaff37-augustus-gene-107.21;VaccDscaff37-augustus-gene-45.29;VaccDscaff51-snap-gene-14.33;VaccDscaff52-augustus-gene-4.22;VaccDscaff6-processed-gene-123.20	9	down	MF
GO:0005199	structural constituent of cell wall	0.0025	0.0004	6.15	0.00115376	0.00429365	VaccDscaff12-processed-gene-336.10;VaccDscaff2-snap-gene-108.9;VaccDscaff3-processed-gene-314.12;VaccDscaff41-processed-gene-207.6;VaccDscaff41-processed-gene-215.1	5	down	MF
GO:0005109	frizzled binding	0.0015	0.0001	12.92	0.00122531	0.00449262	VaccDscaff38-augustus-gene-30.38;VaccDscaff39-augustus-gene-28.24;VaccDscaff6-augustus-gene-385.34	3	down	MF
GO:0004435	phosphatidylinositol phospholipase C activity	0.002	0.0003	8.11	0.00124381	0.00449262	VaccDscaff21-augustus-gene-126.43;VaccDscaff26-augustus-gene-129.42;VaccDscaff29-augustus-gene-127.28;VaccDscaff33-augustus-gene-210.28	4	down	MF
GO:0047987	hydroperoxide dehydratase activity	0.002	0.0003	8.11	0.00124381	0.00449262	VaccDscaff14-processed-gene-365.2;VaccDscaff2-processed-gene-419.0;VaccDscaff3-augustus-gene-4.26;VaccDscaff3-processed-gene-3.14	4	down	MF
GO:0004066	asparagine synthase (glutamine-hydrolyzing) activity	0.002	0.0003	7.66	0.00156262	0.00558932	VaccDscaff22-augustus-gene-294.17;VaccDscaff43-augustus-gene-88.21;VaccDscaff43-augustus-gene-95.21;VaccDscaff47-augustus-gene-111.19	4	down	MF
GO:0031683	G-protein beta/gamma-subunit complex binding	0.0025	0.0005	5.56	0.00185619	0.00657556	VaccDscaff14-augustus-gene-364.28;VaccDscaff2-augustus-gene-418.25;VaccDscaff2-augustus-gene-418.26;VaccDscaff3-augustus-gene-4.25;VaccDscaff3-processed-gene-5.13	5	down	MF
GO:0004506	squalene monooxygenase activity	0.002	0.0003	7.25	0.00193409	0.00678629	VaccDscaff12-augustus-gene-120.20;VaccDscaff23-augustus-gene-292.22;VaccDscaff40-augustus-gene-48.15;VaccDscaff41-augustus-gene-21.20	4	down	MF
GO:0071949	FAD binding	0.0076	0.0032	2.36	0.00199795	0.00694423	NewGene_5480;VaccDscaff11-processed-gene-246.6;VaccDscaff11-snap-gene-249.28;VaccDscaff12-processed-gene-46.1;VaccDscaff14-augustus-gene-167.32;VaccDscaff147-augustus-gene-1.23;VaccDscaff15-processed-gene-242.0;VaccDscaff2-augustus-gene-214.24;VaccDscaff24-processed-gene-144.5;VaccDscaff25-augustus-gene-185.23;VaccDscaff25-augustus-gene-20.23;VaccDscaff26-augustus-gene-329.21;VaccDscaff29-augustu…	15	up&down	MF
GO:0033612	receptor serine/threonine kinase binding	0.0041	0.0012	3.49	0.00208829	0.0070715	VaccDscaff14-augustus-gene-205.24;VaccDscaff19-augustus-gene-67.32;VaccDscaff2-augustus-gene-242.22;VaccDscaff20-augustus-gene-70.24;VaccDscaff25-augustus-gene-254.23;VaccDscaff28-augustus-gene-288.49;VaccDscaff3-processed-gene-193.2;VaccDscaff47-snap-gene-93.37	8	down	MF
GO:0047262	polygalacturonate 4-alpha-galacturonosyltransferase activity	0.0041	0.0012	3.49	0.00208829	0.0070715	VaccDscaff1-augustus-gene-319.26;VaccDscaff16-processed-gene-43.8;VaccDscaff18-processed-gene-355.11;VaccDscaff32-augustus-gene-216.17;VaccDscaff37-augustus-gene-42.36;VaccDscaff4-processed-gene-311.5;VaccDscaff5-augustus-gene-300.20;VaccDscaff8-augustus-gene-134.38	8	up&down	MF
GO:0051015	actin filament binding	0.0051	0.0017	2.97	0.00209215	0.0070715	VaccDscaff12-snap-gene-208.31;VaccDscaff23-augustus-gene-234.12;VaccDscaff23-augustus-gene-235.16;VaccDscaff24-augustus-gene-51.33;VaccDscaff30-snap-gene-142.40;VaccDscaff40-augustus-gene-92.13;VaccDscaff41-snap-gene-80.46;VaccDscaff41-snap-gene-81.21;VaccDscaff80-snap-gene-3.39;VaccDscaff93-snap-gene-4.42	10	up&down	MF
GO:0005262	calcium channel activity	0.0046	0.0014	3.16	0.00223234	0.00747675	VaccDscaff13-augustus-gene-115.18;VaccDscaff22-augustus-gene-304.34;VaccDscaff23-augustus-gene-336.23;VaccDscaff32-augustus-gene-270.23;VaccDscaff32-processed-gene-260.9;VaccDscaff40-augustus-gene-6.23;VaccDscaff43-augustus-gene-72.24;VaccDscaff46-augustus-gene-151.34;VaccDscaff47-augustus-gene-126.40	9	up&down	MF
GO:0015140	malate transmembrane transporter activity	0.003	0.0007	4.4	0.00230147	0.00757062	VaccDscaff12-processed-gene-137.3;VaccDscaff23-processed-gene-274.7;VaccDscaff40-processed-gene-62.0;VaccDscaff40-processed-gene-62.1;VaccDscaff41-processed-gene-4.4;VaccDscaff41-snap-gene-4.26	6	down	MF
GO:0015556	C4-dicarboxylate transmembrane transporter activity	0.003	0.0007	4.4	0.00230147	0.00757062	VaccDscaff12-processed-gene-137.3;VaccDscaff23-processed-gene-274.7;VaccDscaff40-processed-gene-62.0;VaccDscaff40-processed-gene-62.1;VaccDscaff41-processed-gene-4.4;VaccDscaff41-snap-gene-4.26	6	down	MF
GO:0015114	phosphate ion transmembrane transporter activity	0.0015	0.0001	10.34	0.00251368	0.00819551	VaccDscaff4-augustus-gene-318.23;VaccDscaff4-augustus-gene-319.21;VaccDscaff9-augustus-gene-294.26	3	down	MF
GO:0019787	ubiquitin-like protein transferase activity	0.0289	0.0196	1.48	0.00261385	0.00844734	VaccDscaff10-augustus-gene-39.35;VaccDscaff11-snap-gene-388.42;VaccDscaff13-augustus-gene-255.14;VaccDscaff13-augustus-gene-37.38;VaccDscaff13-processed-gene-15.25;VaccDscaff13-processed-gene-15.7;VaccDscaff14-augustus-gene-205.24;VaccDscaff15-augustus-gene-255.22;VaccDscaff16-processed-gene-88.5;VaccDscaff187-processed-gene-1.32;VaccDscaff19-augustus-gene-67.32;VaccDscaff2-augustus-gene-242.22;V…	57	up&down	MF
GO:0003830	beta-1,4-mannosylglycoprotein 4-beta-N-acetylglucosaminyltransferase activity	0.002	0.0003	6.56	0.00285178	0.00897997	VaccDscaff35-augustus-gene-191.21;VaccDscaff36-augustus-gene-163.20;VaccDscaff4-augustus-gene-289.31;VaccDscaff9-augustus-gene-255.22	4	down	MF
GO:0008420	RNA polymerase II CTD heptapeptide repeat phosphatase activity	0.002	0.0003	6.56	0.00285178	0.00897997	VaccDscaff14-augustus-gene-288.34;VaccDscaff2-snap-gene-334.41;VaccDscaff25-augustus-gene-331.41;VaccDscaff3-snap-gene-69.36	4	down	MF
GO:0047372	acylglycerol lipase activity	0.002	0.0003	6.56	0.00285178	0.00897997	VaccDscaff13-augustus-gene-50.35;VaccDscaff30-augustus-gene-305.45;VaccDscaff32-augustus-gene-315.38;VaccDscaff42-augustus-gene-11.29	4	down	MF
GO:0008514	organic anion transmembrane transporter activity	0.0076	0.0034	2.27	0.00293533	0.00916473	VaccDscaff12-processed-gene-137.3;VaccDscaff13-snap-gene-57.53;VaccDscaff14-augustus-gene-154.24;VaccDscaff2-augustus-gene-200.31;VaccDscaff23-processed-gene-274.7;VaccDscaff25-augustus-gene-211.24;VaccDscaff25-processed-gene-79.1;VaccDscaff3-augustus-gene-242.34;VaccDscaff30-augustus-gene-312.21;VaccDscaff32-augustus-gene-306.27;VaccDscaff40-processed-gene-62.0;VaccDscaff40-processed-gene-62.1;V…	15	up&down	MF
GO:0015171	amino acid transmembrane transporter activity	0.0046	0.0015	3.01	0.00313258	0.00969837	VaccDscaff13-snap-gene-57.53;VaccDscaff14-augustus-gene-154.24;VaccDscaff2-augustus-gene-200.31;VaccDscaff25-augustus-gene-211.24;VaccDscaff25-processed-gene-79.1;VaccDscaff3-augustus-gene-242.34;VaccDscaff30-augustus-gene-312.21;VaccDscaff32-augustus-gene-306.27;VaccDscaff5-augustus-gene-380.28	9	up&down	MF
GO:0015077	monovalent inorganic cation transmembrane transporter activity	0.0061	0.0024	2.49	0.00349344	0.0106562	VaccDscaff1-augustus-gene-69.26;VaccDscaff10-augustus-gene-28.26;VaccDscaff10-augustus-gene-342.30;VaccDscaff1241-snap-gene-0.4;VaccDscaff15-processed-gene-377.23;VaccDscaff24-snap-gene-12.49;VaccDscaff37-augustus-gene-107.21;VaccDscaff37-augustus-gene-45.29;VaccDscaff5-augustus-gene-393.32;VaccDscaff51-snap-gene-14.33;VaccDscaff52-augustus-gene-4.22;VaccDscaff6-processed-gene-123.20	12	down	MF
GO:0005310	dicarboxylic acid transmembrane transporter activity	0.003	0.0008	4.05	0.00349979	0.0106562	VaccDscaff12-processed-gene-137.3;VaccDscaff23-processed-gene-274.7;VaccDscaff40-processed-gene-62.0;VaccDscaff40-processed-gene-62.1;VaccDscaff41-processed-gene-4.4;VaccDscaff41-snap-gene-4.26	6	down	MF
GO:0035197	siRNA binding	0.002	0.0003	5.99	0.00402942	0.0121682	VaccDscaff106-augustus-gene-0.23;VaccDscaff11-augustus-gene-236.23;VaccDscaff15-augustus-gene-230.30;VaccDscaff24-augustus-gene-157.30	4	down	MF
GO:0003951	NAD+ kinase activity	0.0025	0.0006	4.53	0.00463906	0.0137833	VaccDscaff37-augustus-gene-175.24;VaccDscaff39-augustus-gene-139.18;VaccDscaff6-augustus-gene-61.26;VaccDscaff953-snap-gene-0.8;VaccDscaff958-snap-gene-0.7	5	down	MF
GO:0008083	growth factor activity	0.0025	0.0006	4.53	0.00463906	0.0137833	VaccDscaff13-augustus-gene-112.29;VaccDscaff21-augustus-gene-249.36;VaccDscaff32-augustus-gene-262.26;VaccDscaff33-augustus-gene-107.21;VaccDscaff33-augustus-gene-45.34	5	down	MF
GO:0005356	glucose:proton symporter activity	0.001	0.0001	17.23	0.00485872	0.0138764	VaccDscaff1-augustus-gene-69.26;VaccDscaff10-augustus-gene-342.30	2	down	MF
GO:0005358	high-affinity glucose:proton symporter activity	0.001	0.0001	17.23	0.00485872	0.0138764	VaccDscaff1-augustus-gene-69.26;VaccDscaff10-augustus-gene-342.30	2	down	MF
GO:0009679	hexose:proton symporter activity	0.001	0.0001	17.23	0.00485872	0.0138764	VaccDscaff1-augustus-gene-69.26;VaccDscaff10-augustus-gene-342.30	2	down	MF
GO:0010178	IAA-amino acid conjugate hydrolase activity	0.001	0.0001	17.23	0.00485872	0.0138764	VaccDscaff17-processed-gene-379.14;VaccDscaff34-augustus-gene-24.28	2	down	MF
GO:0080031	methyl salicylate esterase activity	0.001	0.0001	17.23	0.00485872	0.0138764	VaccDscaff79-processed-gene-6.18;VaccDscaff96-processed-gene-3.4	2	down	MF
GO:0004652	polynucleotide adenylyltransferase activity	0.002	0.0004	5.51	0.00549782	0.0155809	VaccDscaff1-augustus-gene-11.31;VaccDscaff10-processed-gene-391.13;VaccDscaff5-augustus-gene-11.16;VaccDscaff8-augustus-gene-403.28	4	down	MF
GO:0009674	potassium:sodium symporter activity	0.0015	0.0002	7.95	0.00561318	0.0157864	VaccDscaff15-processed-gene-377.23;VaccDscaff24-snap-gene-12.49;VaccDscaff51-snap-gene-14.33	3	down	MF
GO:0120013	lipid transfer activity	0.0015	0.0002	7.38	0.0069911	0.0195126	NewGene_1429;VaccDscaff2-augustus-gene-300.33;VaccDscaff25-augustus-gene-296.39	3	down	MF
GO:0005507	copper ion binding	0.0122	0.007	1.73	0.00717036	0.0198625	VaccDscaff12-augustus-gene-199.23;VaccDscaff13-augustus-gene-134.30;VaccDscaff14-augustus-gene-278.17;VaccDscaff16-augustus-gene-386.40;VaccDscaff17-snap-gene-18.28;VaccDscaff18-processed-gene-10.16;VaccDscaff2-augustus-gene-323.22;VaccDscaff2-snap-gene-324.16;VaccDscaff23-augustus-gene-226.32;VaccDscaff25-augustus-gene-321.34;VaccDscaff3-augustus-gene-79.24;VaccDscaff3-snap-gene-78.28;VaccDscaff…	24	down	MF
GO:0005102	signaling receptor binding	0.0066	0.003	2.16	0.00785355	0.021358	VaccDscaff14-augustus-gene-205.24;VaccDscaff17-snap-gene-122.34;VaccDscaff19-augustus-gene-67.32;VaccDscaff2-augustus-gene-242.22;VaccDscaff20-augustus-gene-70.24;VaccDscaff25-augustus-gene-254.23;VaccDscaff28-augustus-gene-288.49;VaccDscaff3-processed-gene-193.2;VaccDscaff30-processed-gene-241.3;VaccDscaff38-augustus-gene-30.38;VaccDscaff39-augustus-gene-28.24;VaccDscaff47-snap-gene-93.37;VaccDs…	13	up&down	MF
GO:0080030	methyl indole-3-acetate esterase activity	0.001	0.0001	13.78	0.00794211	0.021358	VaccDscaff79-processed-gene-6.18;VaccDscaff96-processed-gene-3.4	2	down	MF
GO:0097007	4,8,12-trimethyltrideca-1,3,7,11-tetraene synthase activity	0.001	0.0001	13.78	0.00794211	0.021358	VaccDscaff22-snap-gene-269.34;VaccDscaff47-snap-gene-86.34	2	down	MF
GO:0097008	(3E)-4,8-dimethyl-1,3,7-nonatriene synthase activity	0.001	0.0001	13.78	0.00794211	0.021358	VaccDscaff22-snap-gene-269.34;VaccDscaff47-snap-gene-86.34	2	down	MF
GO:0015368	calcium:cation antiporter activity	0.0015	0.0002	6.89	0.00855208	0.0228316	VaccDscaff10-augustus-gene-28.26;VaccDscaff1241-snap-gene-0.4;VaccDscaff5-augustus-gene-393.32	3	down	MF
GO:0005484	SNAP receptor activity	0.0046	0.0018	2.54	0.00938372	0.024787	VaccDscaff19-snap-gene-19.36;VaccDscaff20-augustus-gene-19.25;VaccDscaff21-augustus-gene-284.23;VaccDscaff26-augustus-gene-270.31;VaccDscaff28-snap-gene-353.86;VaccDscaff29-augustus-gene-259.31;VaccDscaff32-augustus-gene-130.25;VaccDscaff33-augustus-gene-74.27;VaccDscaff5-augustus-gene-86.39	9	up&down	MF
GO:0019238	cyclohydrolase activity	0.002	0.0004	4.75	0.00941907	0.024787	VaccDscaff17-augustus-gene-116.27;VaccDscaff27-augustus-gene-79.25;VaccDscaff34-augustus-gene-236.23;VaccDscaff45-augustus-gene-76.24	4	down	MF
GO:0001664	G protein-coupled receptor binding	0.0015	0.0002	6.46	0.010301	0.0269156	VaccDscaff38-augustus-gene-30.38;VaccDscaff39-augustus-gene-28.24;VaccDscaff6-augustus-gene-385.34	3	down	MF
GO:0030060	L-malate dehydrogenase activity	0.002	0.0004	4.59	0.0106228	0.0275611	VaccDscaff17-processed-gene-79.24;VaccDscaff27-processed-gene-23.19;VaccDscaff34-processed-gene-269.11;VaccDscaff45-processed-gene-44.27	4	down	MF
GO:0008987	quinolinate synthetase A activity	0.001	0.0001	11.48	0.0116846	0.0292847	VaccDscaff36-snap-gene-54.51;VaccDscaff9-augustus-gene-354.27	2	down	MF
GO:0019798	procollagen-proline dioxygenase activity	0.001	0.0001	11.48	0.0116846	0.0292847	VaccDscaff30-snap-gene-25.38;VaccDscaff42-augustus-gene-225.22	2	down	MF
GO:0031543	peptidyl-proline dioxygenase activity	0.001	0.0001	11.48	0.0116846	0.0292847	VaccDscaff30-snap-gene-25.38;VaccDscaff42-augustus-gene-225.22	2	down	MF
GO:0031545	peptidyl-proline 4-dioxygenase activity	0.001	0.0001	11.48	0.0116846	0.0292847	VaccDscaff30-snap-gene-25.38;VaccDscaff42-augustus-gene-225.22	2	down	MF
GO:0046592	polyamine oxidase activity	0.001	0.0001	11.48	0.0116846	0.0292847	VaccDscaff37-augustus-gene-58.20;VaccDscaff6-augustus-gene-143.15	2	down	MF
GO:0016684	oxidoreductase activity, acting on peroxide as acceptor	0.003	0.001	3.13	0.0122557	0.0305085	VaccDscaff2-snap-gene-320.29;VaccDscaff21-augustus-gene-307.20;VaccDscaff22-snap-gene-119.46;VaccDscaff26-augustus-gene-299.25;VaccDscaff29-augustus-gene-286.27;VaccDscaff5-processed-gene-165.6	6	down	MF
GO:0008081	phosphoric diester hydrolase activity	0.0046	0.0019	2.42	0.0125983	0.0311509	VaccDscaff10-augustus-gene-1.25;VaccDscaff117-augustus-gene-3.69;VaccDscaff121-augustus-gene-0.25;VaccDscaff16-snap-gene-169.17;VaccDscaff18-snap-gene-234.15;VaccDscaff31-augustus-gene-82.19;VaccDscaff32-augustus-gene-315.37;VaccDscaff7-augustus-gene-412.29;VaccDscaff8-augustus-gene-8.25	9	down	MF
GO:0008509	anion transmembrane transporter activity	0.0081	0.0044	1.86	0.0139849	0.0343203	VaccDscaff12-processed-gene-137.3;VaccDscaff13-snap-gene-57.53;VaccDscaff14-augustus-gene-154.24;VaccDscaff2-augustus-gene-200.31;VaccDscaff23-processed-gene-274.7;VaccDscaff25-augustus-gene-211.24;VaccDscaff25-processed-gene-79.1;VaccDscaff3-augustus-gene-242.34;VaccDscaff30-augustus-gene-312.21;VaccDscaff32-augustus-gene-306.27;VaccDscaff40-processed-gene-62.0;VaccDscaff40-processed-gene-62.1;V…	16	up&down	MF
GO:0005402	carbohydrate:cation symporter activity	0.003	0.001	3.04	0.0140664	0.0343203	VaccDscaff1-augustus-gene-69.26;VaccDscaff10-augustus-gene-342.30;VaccDscaff37-augustus-gene-107.21;VaccDscaff37-augustus-gene-45.29;VaccDscaff52-augustus-gene-4.22;VaccDscaff6-processed-gene-123.20	6	down	MF
GO:0019187	beta-1,4-mannosyltransferase activity	0.0015	0.0003	5.74	0.0143777	0.0346211	VaccDscaff22-augustus-gene-184.17;VaccDscaff43-augustus-gene-181.21;VaccDscaff46-augustus-gene-65.14	3	down	MF
GO:0051753	mannan synthase activity	0.0015	0.0003	5.74	0.0143777	0.0346211	VaccDscaff22-augustus-gene-184.17;VaccDscaff43-augustus-gene-181.21;VaccDscaff46-augustus-gene-65.14	3	down	MF
GO:0004707	MAP kinase activity	0.0025	0.0007	3.45	0.0147354	0.0352113	VaccDscaff22-snap-gene-268.28;VaccDscaff35-augustus-gene-47.38;VaccDscaff46-augustus-gene-101.29;VaccDscaff47-augustus-gene-83.25;VaccDscaff9-augustus-gene-21.44	5	down	MF
GO:0008519	ammonium transmembrane transporter activity	0.002	0.0005	4.18	0.0148139	0.0352113	VaccDscaff1-augustus-gene-236.29;VaccDscaff165-snap-gene-1.38;VaccDscaff195-augustus-gene-1.49;VaccDscaff5-augustus-gene-193.43	4	down	MF
GO:0015103	inorganic anion transmembrane transporter activity	0.0036	0.0013	2.71	0.015036	0.0355102	VaccDscaff12-processed-gene-137.3;VaccDscaff23-processed-gene-274.7;VaccDscaff40-processed-gene-62.0;VaccDscaff40-processed-gene-62.1;VaccDscaff41-processed-gene-4.4;VaccDscaff41-snap-gene-4.26;VaccDscaff44-snap-gene-89.29	7	down	MF
GO:0004190	aspartic-type endopeptidase activity	0.0076	0.0041	1.87	0.0157718	0.0370106	VaccDscaff11-processed-gene-291.4;VaccDscaff12-snap-gene-387.30;VaccDscaff15-augustus-gene-275.13;VaccDscaff19-augustus-gene-323.30;VaccDscaff23-snap-gene-10.31;VaccDscaff23-snap-gene-11.36;VaccDscaff24-augustus-gene-109.12;VaccDscaff28-snap-gene-55.36;VaccDscaff282-snap-gene-0.58;VaccDscaff37-augustus-gene-129.25;VaccDscaff39-processed-gene-194.14;VaccDscaff41-snap-gene-270.44;VaccDscaff53-augus…	15	up&down	MF
GO:0015295	solute:proton symporter activity	0.003	0.001	2.91	0.0171194	0.0399186	VaccDscaff1-augustus-gene-69.26;VaccDscaff10-augustus-gene-342.30;VaccDscaff37-augustus-gene-107.21;VaccDscaff37-augustus-gene-45.29;VaccDscaff52-augustus-gene-4.22;VaccDscaff6-processed-gene-123.20	6	down	MF
GO:0061980	regulatory RNA binding	0.002	0.0005	3.94	0.0181137	0.0419714	VaccDscaff106-augustus-gene-0.23;VaccDscaff11-augustus-gene-236.23;VaccDscaff15-augustus-gene-230.30;VaccDscaff24-augustus-gene-157.30	4	down	MF
GO:0005351	carbohydrate:proton symporter activity	0.003	0.0011	2.83	0.0193903	0.0446488	VaccDscaff1-augustus-gene-69.26;VaccDscaff10-augustus-gene-342.30;VaccDscaff37-augustus-gene-107.21;VaccDscaff37-augustus-gene-45.29;VaccDscaff52-augustus-gene-4.22;VaccDscaff6-processed-gene-123.20	6	down	MF
GO:0003872	6-phosphofructokinase activity	0.002	0.0005	3.83	0.0199211	0.0453046	VaccDscaff187-augustus-gene-0.27;VaccDscaff26-augustus-gene-2.27;VaccDscaff33-augustus-gene-314.28;VaccDscaff33-augustus-gene-326.22	4	down	MF
GO:0004575	sucrose alpha-glucosidase activity	0.002	0.0005	3.83	0.0199211	0.0453046	VaccDscaff4-augustus-gene-13.21;VaccDscaff4-processed-gene-2.0;VaccDscaff4-snap-gene-34.57;VaccDscaff9-augustus-gene-1.21	4	down	MF
GO:0004656	procollagen-proline 4-dioxygenase activity	0.001	0.0001	8.61	0.0209853	0.0474321	VaccDscaff30-snap-gene-25.38;VaccDscaff42-augustus-gene-225.22	2	down	MF
GO:0004497	monooxygenase activity	0.0233	0.017	1.37	0.021339	0.0479374	NewGene_2987;NewGene_2989;VaccDscaff1-augustus-gene-299.30;VaccDscaff10-augustus-gene-348.25;VaccDscaff12-augustus-gene-323.22;VaccDscaff12-augustus-gene-64.44;VaccDscaff12-snap-gene-65.30;VaccDscaff14-augustus-gene-244.35;VaccDscaff14-processed-gene-365.2;VaccDscaff15-augustus-gene-157.16;VaccDscaff15-augustus-gene-239.39;VaccDscaff1581-processed-gene-0.1;VaccDscaff16-augustus-gene-69.26;VaccDsc…	46	up&down	MF
GO:0005384	manganese ion transmembrane transporter activity	0.0015	0.0003	4.92	0.0219748	0.0487709	VaccDscaff14-processed-gene-321.6;VaccDscaff2-processed-gene-372.22;VaccDscaff3-processed-gene-36.8	3	up	MF
GO:0015925	galactosidase activity	0.0015	0.0003	4.92	0.0219748	0.0487709	VaccDscaff1-augustus-gene-293.20;VaccDscaff10-augustus-gene-137.20;VaccDscaff5-augustus-gene-273.13	3	down	MF
GO:0031224	intrinsic component of membrane	0.0628	0.0258	2.43	4.23931e-14	8.47861e-12	VaccDscaff1-augustus-gene-18.51;VaccDscaff1-augustus-gene-18.52;VaccDscaff1-augustus-gene-299.30;VaccDscaff10-augustus-gene-1.25;VaccDscaff10-augustus-gene-385.37;VaccDscaff10-augustus-gene-385.38;VaccDscaff10-processed-gene-130.4;VaccDscaff102-snap-gene-2.48;VaccDscaff11-augustus-gene-281.33;VaccDscaff11-augustus-gene-326.27;VaccDscaff11-processed-gene-286.1;VaccDscaff11-processed-gene-286.3;Vac…	87	up&down	CC
GO:0031226	intrinsic component of plasma membrane	0.0411	0.0137	3.01	2.56393e-13	2.56393e-11	VaccDscaff1-augustus-gene-18.51;VaccDscaff1-augustus-gene-18.52;VaccDscaff10-augustus-gene-1.25;VaccDscaff10-augustus-gene-385.37;VaccDscaff10-augustus-gene-385.38;VaccDscaff11-augustus-gene-281.33;VaccDscaff11-augustus-gene-326.27;VaccDscaff12-snap-gene-353.27;VaccDscaff13-augustus-gene-115.18;VaccDscaff15-snap-gene-265.46;VaccDscaff19-snap-gene-313.33;VaccDscaff19-snap-gene-51.57;VaccDscaff19-s…	57	up&down	CC
GO:0046658	anchored component of plasma membrane	0.026	0.0064	4.03	1.76132e-12	1.17421e-10	VaccDscaff1-augustus-gene-18.51;VaccDscaff1-augustus-gene-18.52;VaccDscaff10-augustus-gene-1.25;VaccDscaff10-augustus-gene-385.37;VaccDscaff10-augustus-gene-385.38;VaccDscaff11-augustus-gene-281.33;VaccDscaff12-snap-gene-353.27;VaccDscaff15-snap-gene-265.46;VaccDscaff19-snap-gene-313.33;VaccDscaff19-snap-gene-51.57;VaccDscaff19-snap-gene-51.58;VaccDscaff20-snap-gene-51.65;VaccDscaff20-snap-gene-5…	36	up&down	CC
GO:0005618	cell wall	0.0613	0.027	2.27	2.88501e-12	1.4425e-10	NewGene_1775;VaccDscaff1-augustus-gene-18.51;VaccDscaff1-augustus-gene-18.52;VaccDscaff10-augustus-gene-1.25;VaccDscaff10-augustus-gene-385.37;VaccDscaff10-augustus-gene-385.38;VaccDscaff11-augustus-gene-314.24;VaccDscaff12-augustus-gene-69.29;VaccDscaff12-processed-gene-238.6;VaccDscaff12-processed-gene-336.10;VaccDscaff12-snap-gene-353.27;VaccDscaff148-processed-gene-1.18;VaccDscaff15-snap-gene…	85	up&down	CC
GO:0071944	cell periphery	0.1652	0.1066	1.55	1.15189e-11	4.60754e-10	NewGene_3844;VaccDscaff1-augustus-gene-162.24;VaccDscaff1-augustus-gene-18.51;VaccDscaff1-augustus-gene-18.52;VaccDscaff1-augustus-gene-69.26;VaccDscaff1-snap-gene-397.32;VaccDscaff1-snap-gene-405.35;VaccDscaff10-augustus-gene-1.25;VaccDscaff10-augustus-gene-247.17;VaccDscaff10-augustus-gene-342.30;VaccDscaff10-augustus-gene-385.37;VaccDscaff10-augustus-gene-385.38;VaccDscaff10-augustus-gene-93.1…	229	up&down	CC
GO:0031225	anchored component of membrane	0.0281	0.008	3.51	1.64365e-11	5.47883e-10	VaccDscaff1-augustus-gene-18.51;VaccDscaff1-augustus-gene-18.52;VaccDscaff10-augustus-gene-1.25;VaccDscaff10-augustus-gene-385.37;VaccDscaff10-augustus-gene-385.38;VaccDscaff11-augustus-gene-281.33;VaccDscaff12-snap-gene-353.27;VaccDscaff15-snap-gene-265.46;VaccDscaff19-snap-gene-313.33;VaccDscaff19-snap-gene-51.57;VaccDscaff19-snap-gene-51.58;VaccDscaff20-snap-gene-51.65;VaccDscaff20-snap-gene-5…	39	up&down	CC
GO:0005886	plasma membrane	0.1501	0.1003	1.5	2.40117e-09	6.86048e-08	NewGene_3844;VaccDscaff1-augustus-gene-162.24;VaccDscaff1-augustus-gene-18.51;VaccDscaff1-augustus-gene-18.52;VaccDscaff1-augustus-gene-69.26;VaccDscaff1-snap-gene-397.32;VaccDscaff1-snap-gene-405.35;VaccDscaff10-augustus-gene-1.25;VaccDscaff10-augustus-gene-247.17;VaccDscaff10-augustus-gene-342.30;VaccDscaff10-augustus-gene-385.37;VaccDscaff10-augustus-gene-385.38;VaccDscaff10-augustus-gene-93.1…	208	up&down	CC
GO:0044459	obsolete plasma membrane part	0.044	0.0194	2.26	4.13797e-09	1.03449e-07	VaccDscaff1-augustus-gene-18.51;VaccDscaff1-augustus-gene-18.52;VaccDscaff10-augustus-gene-1.25;VaccDscaff10-augustus-gene-385.37;VaccDscaff10-augustus-gene-385.38;VaccDscaff11-augustus-gene-281.33;VaccDscaff11-augustus-gene-326.27;VaccDscaff12-snap-gene-353.27;VaccDscaff13-augustus-gene-115.18;VaccDscaff15-snap-gene-265.46;VaccDscaff19-snap-gene-313.33;VaccDscaff19-snap-gene-51.57;VaccDscaff19-s…	61	up&down	CC
GO:0044425	obsolete membrane part	0.0823	0.0469	1.75	5.40233e-09	1.20052e-07	VaccDscaff1-augustus-gene-18.51;VaccDscaff1-augustus-gene-18.52;VaccDscaff1-augustus-gene-299.30;VaccDscaff1-augustus-gene-299.31;VaccDscaff10-augustus-gene-1.25;VaccDscaff10-augustus-gene-385.37;VaccDscaff10-augustus-gene-385.38;VaccDscaff10-processed-gene-130.4;VaccDscaff102-snap-gene-2.48;VaccDscaff11-augustus-gene-281.33;VaccDscaff11-augustus-gene-326.27;VaccDscaff11-processed-gene-286.1;Vacc…	114	up&down	CC
GO:0016020	membrane	0.2193	0.1705	1.29	1.1687e-06	2.33741e-05	NewGene_1856;NewGene_2987;NewGene_3844;VaccDscaff1-augustus-gene-162.24;VaccDscaff1-augustus-gene-18.51;VaccDscaff1-augustus-gene-18.52;VaccDscaff1-augustus-gene-299.30;VaccDscaff1-augustus-gene-299.31;VaccDscaff1-augustus-gene-448.48;VaccDscaff1-augustus-gene-69.26;VaccDscaff1-snap-gene-397.32;VaccDscaff1-snap-gene-405.35;VaccDscaff10-augustus-gene-1.25;VaccDscaff10-augustus-gene-247.17;VaccDsca…	304	up&down	CC
GO:0009505	plant-type cell wall	0.0238	0.0095	2.5	1.79639e-06	3.26617e-05	VaccDscaff10-augustus-gene-1.25;VaccDscaff12-augustus-gene-69.29;VaccDscaff12-processed-gene-238.6;VaccDscaff12-processed-gene-336.10;VaccDscaff12-snap-gene-353.27;VaccDscaff15-snap-gene-240.32;VaccDscaff16-processed-gene-326.6;VaccDscaff19-processed-gene-287.0;VaccDscaff2-snap-gene-320.29;VaccDscaff20-snap-gene-86.34;VaccDscaff21-augustus-gene-307.20;VaccDscaff21-processed-gene-360.3;VaccDscaff2…	33	up&down	CC
GO:0000813	ESCRT I complex	0.0043	0.0005	9.35	3.05047e-05	0.000508412	VaccDscaff11-processed-gene-176.2;VaccDscaff15-snap-gene-153.29;VaccDscaff19-processed-gene-243.3;VaccDscaff24-processed-gene-220.5;VaccDscaff40-processed-gene-197.4;VaccDscaff41-processed-gene-185.8	6	down	CC
GO:0030312	external encapsulating structure	0.0375	0.021	1.78	5.33891e-05	0.000821371	VaccDscaff1-augustus-gene-18.51;VaccDscaff1-augustus-gene-18.52;VaccDscaff10-augustus-gene-1.25;VaccDscaff10-augustus-gene-385.37;VaccDscaff10-augustus-gene-385.38;VaccDscaff12-augustus-gene-69.29;VaccDscaff12-processed-gene-238.6;VaccDscaff12-processed-gene-336.10;VaccDscaff12-snap-gene-353.27;VaccDscaff15-snap-gene-240.32;VaccDscaff16-processed-gene-326.6;VaccDscaff19-processed-gene-287.0;VaccD…	52	up&down	CC
GO:0055044	symplast	0.0476	0.0299	1.59	0.000159945	0.00228492	VaccDscaff1-augustus-gene-293.20;VaccDscaff1-augustus-gene-69.26;VaccDscaff10-augustus-gene-1.25;VaccDscaff10-augustus-gene-137.20;VaccDscaff10-augustus-gene-28.26;VaccDscaff10-augustus-gene-342.30;VaccDscaff11-processed-gene-94.1;VaccDscaff12-augustus-gene-119.23;VaccDscaff12-augustus-gene-69.29;VaccDscaff12-processed-gene-336.10;VaccDscaff1241-snap-gene-0.4;VaccDscaff14-processed-gene-122.4;Vac…	66	up&down	CC
GO:0048046	apoplast	0.0281	0.0152	1.86	0.000199187	0.00265583	NewGene_1775;VaccDscaff12-augustus-gene-199.23;VaccDscaff148-processed-gene-1.18;VaccDscaff160-augustus-gene-2.39;VaccDscaff160-augustus-gene-2.40;VaccDscaff160-snap-gene-2.44;VaccDscaff160-snap-gene-2.46;VaccDscaff17-snap-gene-18.28;VaccDscaff21-augustus-gene-58.51;VaccDscaff22-snap-gene-119.46;VaccDscaff23-augustus-gene-226.32;VaccDscaff26-augustus-gene-61.51;VaccDscaff29-augustus-gene-61.39;Va…	39	up&down	CC
GO:0005887	integral component of plasma membrane	0.0173	0.008	2.17	0.000375708	0.00469635	VaccDscaff1-augustus-gene-236.29;VaccDscaff11-augustus-gene-326.27;VaccDscaff13-augustus-gene-115.18;VaccDscaff195-augustus-gene-1.49;VaccDscaff32-augustus-gene-270.23;VaccDscaff32-processed-gene-260.9;VaccDscaff35-augustus-gene-32.26;VaccDscaff35-processed-gene-32.11;VaccDscaff36-processed-gene-276.24;VaccDscaff36-snap-gene-276.39;VaccDscaff36-snap-gene-276.40;VaccDscaff38-augustus-gene-30.38;Va…	24	down	CC
GO:0005911	cell-cell junction	0.0476	0.0311	1.53	0.000488365	0.00574547	VaccDscaff1-augustus-gene-293.20;VaccDscaff1-augustus-gene-69.26;VaccDscaff10-augustus-gene-1.25;VaccDscaff10-augustus-gene-137.20;VaccDscaff10-augustus-gene-28.26;VaccDscaff10-augustus-gene-342.30;VaccDscaff11-processed-gene-94.1;VaccDscaff12-augustus-gene-119.23;VaccDscaff12-augustus-gene-69.29;VaccDscaff12-processed-gene-336.10;VaccDscaff1241-snap-gene-0.4;VaccDscaff14-processed-gene-122.4;Vac…	66	up&down	CC
GO:0009506	plasmodesma	0.0476	0.0314	1.52	0.000602149	0.0066745	VaccDscaff1-augustus-gene-293.20;VaccDscaff1-augustus-gene-69.26;VaccDscaff10-augustus-gene-1.25;VaccDscaff10-augustus-gene-137.20;VaccDscaff10-augustus-gene-28.26;VaccDscaff10-augustus-gene-342.30;VaccDscaff11-processed-gene-94.1;VaccDscaff12-augustus-gene-119.23;VaccDscaff12-augustus-gene-69.29;VaccDscaff12-processed-gene-336.10;VaccDscaff1241-snap-gene-0.4;VaccDscaff14-processed-gene-122.4;Vac…	66	up&down	CC
GO:0030054	cell junction	0.0476	0.0314	1.51	0.000634078	0.0066745	VaccDscaff1-augustus-gene-293.20;VaccDscaff1-augustus-gene-69.26;VaccDscaff10-augustus-gene-1.25;VaccDscaff10-augustus-gene-137.20;VaccDscaff10-augustus-gene-28.26;VaccDscaff10-augustus-gene-342.30;VaccDscaff11-processed-gene-94.1;VaccDscaff12-augustus-gene-119.23;VaccDscaff12-augustus-gene-69.29;VaccDscaff12-processed-gene-336.10;VaccDscaff1241-snap-gene-0.4;VaccDscaff14-processed-gene-122.4;Vac…	66	up&down	CC
GO:0031228	intrinsic component of Golgi membrane	0.0029	0.0004	8.06	0.00126772	0.0126772	VaccDscaff102-snap-gene-2.48;VaccDscaff22-augustus-gene-184.17;VaccDscaff43-augustus-gene-181.21;VaccDscaff46-augustus-gene-65.14	4	down	CC
GO:0030137	COPI-coated vesicle	0.0029	0.0004	7.62	0.00159248	0.0151665	VaccDscaff35-augustus-gene-302.34;VaccDscaff36-augustus-gene-20.35;VaccDscaff4-snap-gene-425.50;VaccDscaff9-processed-gene-390.25	4	down	CC
GO:0005576	extracellular region	0.0411	0.0277	1.49	0.00220924	0.020084	VaccDscaff1-snap-gene-247.18;VaccDscaff102-snap-gene-2.48;VaccDscaff11-augustus-gene-314.24;VaccDscaff11-snap-gene-245.22;VaccDscaff13-augustus-gene-112.29;VaccDscaff13-augustus-gene-117.24;VaccDscaff13-augustus-gene-314.21;VaccDscaff14-processed-gene-341.10;VaccDscaff14-snap-gene-348.60;VaccDscaff14-snap-gene-348.61;VaccDscaff15-snap-gene-301.23;VaccDscaff17-augustus-gene-11.18;VaccDscaff19-snap…	57	up&down	CC
GO:0030663	COPI-coated vesicle membrane	0.0029	0.0005	5.96	0.00410423	0.0342019	VaccDscaff35-augustus-gene-302.34;VaccDscaff36-augustus-gene-20.35;VaccDscaff4-snap-gene-425.50;VaccDscaff9-processed-gene-390.25	4	down	CC
GO:0036452	ESCRT complex	0.0029	0.0005	5.96	0.00410423	0.0342019	VaccDscaff40-processed-gene-197.4;VaccDscaff41-processed-gene-185.8;VaccDscaff43-processed-gene-133.13;VaccDscaff46-augustus-gene-84.22	4	down	CC
GO:0032432	actin filament bundle	0.0022	0.0003	8.57	0.00447778	0.0358222	VaccDscaff24-augustus-gene-51.33;VaccDscaff80-snap-gene-3.39;VaccDscaff93-snap-gene-4.42	3	down	CC
GO:0010200	response to chitin	0.0524	0.0081	6.43	3.26963e-35	4.37098e-32	VaccDscaff10-augustus-gene-39.35;VaccDscaff11-augustus-gene-207.26;VaccDscaff12-processed-gene-357.6;VaccDscaff12-snap-gene-296.36;VaccDscaff13-processed-gene-15.25;VaccDscaff13-processed-gene-15.7;VaccDscaff13-snap-gene-334.35;VaccDscaff147-snap-gene-2.71;VaccDscaff15-augustus-gene-200.28;VaccDscaff17-processed-gene-328.10;VaccDscaff17-processed-gene-334.22;VaccDscaff19-augustus-gene-273.26;Vacc…	69	up&down	BP
GO:1901700	response to oxygen-containing compound	0.1701	0.072	2.36	6.26223e-34	4.18581e-31	NewGene_10946;NewGene_10949;NewGene_2987;NewGene_3604;NewGene_3950;NewGene_3951;NewGene_744;VaccDscaff1-augustus-gene-69.26;VaccDscaff1-snap-gene-247.21;VaccDscaff10-augustus-gene-342.30;VaccDscaff10-augustus-gene-39.35;VaccDscaff10-processed-gene-186.12;VaccDscaff11-augustus-gene-10.21;VaccDscaff11-augustus-gene-207.26;VaccDscaff11-augustus-gene-389.42;VaccDscaff11-snap-gene-182.35;VaccDscaff12-…	224	up&down	BP
GO:0006950	response to stress	0.2323	0.1222	1.9	1.40082e-29	6.24223e-27	NewGene_10946;NewGene_10949;NewGene_3604;NewGene_3950;NewGene_3951;NewGene_744;VaccDscaff1-augustus-gene-18.51;VaccDscaff1-augustus-gene-18.52;VaccDscaff1-augustus-gene-293.20;VaccDscaff1-augustus-gene-69.26;VaccDscaff1-snap-gene-405.35;VaccDscaff10-augustus-gene-1.25;VaccDscaff10-augustus-gene-137.20;VaccDscaff10-augustus-gene-28.26;VaccDscaff10-augustus-gene-342.30;VaccDscaff10-augustus-gene-38…	306	up&down	BP
GO:0009611	response to wounding	0.0554	0.0115	4.83	7.97159e-29	2.66419e-26	VaccDscaff11-augustus-gene-278.28;VaccDscaff11-processed-gene-35.3;VaccDscaff11-snap-gene-182.35;VaccDscaff12-augustus-gene-332.32;VaccDscaff12-processed-gene-331.17;VaccDscaff124-augustus-gene-0.28;VaccDscaff124-augustus-gene-1.36;VaccDscaff13-augustus-gene-106.30;VaccDscaff13-augustus-gene-106.32;VaccDscaff13-augustus-gene-391.28;VaccDscaff14-processed-gene-144.5;VaccDscaff14-snap-gene-196.42;V…	73	up&down	BP
GO:0009607	response to biotic stimulus	0.1154	0.0432	2.67	2.76867e-28	7.40256e-26	VaccDscaff1-augustus-gene-18.51;VaccDscaff1-augustus-gene-18.52;VaccDscaff1-snap-gene-405.35;VaccDscaff10-augustus-gene-385.37;VaccDscaff10-augustus-gene-385.38;VaccDscaff10-snap-gene-38.38;VaccDscaff106-augustus-gene-0.23;VaccDscaff11-augustus-gene-236.23;VaccDscaff11-augustus-gene-389.42;VaccDscaff11-processed-gene-94.1;VaccDscaff11-snap-gene-154.24;VaccDscaff11-snap-gene-182.35;VaccDscaff12-au…	152	up&down	BP
GO:0010243	response to organonitrogen compound	0.0592	0.014	4.24	6.1217e-27	1.36396e-24	VaccDscaff10-augustus-gene-39.35;VaccDscaff11-augustus-gene-207.26;VaccDscaff11-snap-gene-182.35;VaccDscaff12-processed-gene-357.6;VaccDscaff12-snap-gene-296.36;VaccDscaff13-processed-gene-15.25;VaccDscaff13-processed-gene-15.7;VaccDscaff13-snap-gene-334.35;VaccDscaff147-snap-gene-2.71;VaccDscaff15-augustus-gene-158.18;VaccDscaff15-augustus-gene-200.28;VaccDscaff17-processed-gene-328.10;VaccDscaf…	78	up&down	BP
GO:0051707	response to other organism	0.1086	0.0412	2.64	4.52587e-26	8.64338e-24	VaccDscaff1-augustus-gene-18.51;VaccDscaff1-augustus-gene-18.52;VaccDscaff1-snap-gene-405.35;VaccDscaff10-augustus-gene-385.37;VaccDscaff10-augustus-gene-385.38;VaccDscaff10-snap-gene-38.38;VaccDscaff106-augustus-gene-0.23;VaccDscaff11-augustus-gene-236.23;VaccDscaff11-augustus-gene-389.42;VaccDscaff11-processed-gene-94.1;VaccDscaff11-snap-gene-182.35;VaccDscaff12-augustus-gene-332.32;VaccDscaff1…	143	up&down	BP
GO:0043207	response to external biotic stimulus	0.1086	0.0414	2.62	8.12158e-26	1.35716e-23	VaccDscaff1-augustus-gene-18.51;VaccDscaff1-augustus-gene-18.52;VaccDscaff1-snap-gene-405.35;VaccDscaff10-augustus-gene-385.37;VaccDscaff10-augustus-gene-385.38;VaccDscaff10-snap-gene-38.38;VaccDscaff106-augustus-gene-0.23;VaccDscaff11-augustus-gene-236.23;VaccDscaff11-augustus-gene-389.42;VaccDscaff11-processed-gene-94.1;VaccDscaff11-snap-gene-182.35;VaccDscaff12-augustus-gene-332.32;VaccDscaff1…	143	up&down	BP
GO:0001101	response to acid chemical	0.1238	0.0525	2.36	2.31316e-24	3.43593e-22	NewGene_10946;NewGene_10949;NewGene_2987;NewGene_3604;NewGene_3950;NewGene_3951;NewGene_744;VaccDscaff1-augustus-gene-69.26;VaccDscaff1-snap-gene-247.21;VaccDscaff10-augustus-gene-342.30;VaccDscaff10-augustus-gene-39.35;VaccDscaff10-processed-gene-186.12;VaccDscaff11-snap-gene-182.35;VaccDscaff124-augustus-gene-0.28;VaccDscaff124-augustus-gene-1.36;VaccDscaff13-augustus-gene-391.28;VaccDscaff13-p…	163	up&down	BP
GO:0050896	response to stimulus	0.3181	0.2055	1.55	1.33822e-22	1.73822e-20	NewGene_10946;NewGene_10949;NewGene_2987;NewGene_3604;NewGene_3950;NewGene_3951;NewGene_7409;NewGene_744;VaccDscaff1-augustus-gene-18.51;VaccDscaff1-augustus-gene-18.52;VaccDscaff1-augustus-gene-293.20;VaccDscaff1-augustus-gene-69.26;VaccDscaff1-processed-gene-387.6;VaccDscaff1-snap-gene-247.21;VaccDscaff1-snap-gene-405.35;VaccDscaff10-augustus-gene-1.25;VaccDscaff10-augustus-gene-137.20;VaccDsca…	419	up&down	BP
GO:0010033	response to organic substance	0.164	0.0827	1.98	1.43027e-22	1.73822e-20	NewGene_2987;NewGene_3604;VaccDscaff1-augustus-gene-69.26;VaccDscaff1-snap-gene-247.21;VaccDscaff10-augustus-gene-342.30;VaccDscaff10-augustus-gene-39.35;VaccDscaff10-processed-gene-186.12;VaccDscaff11-augustus-gene-207.26;VaccDscaff11-augustus-gene-389.42;VaccDscaff11-snap-gene-182.35;VaccDscaff12-augustus-gene-29.28;VaccDscaff12-processed-gene-238.6;VaccDscaff12-processed-gene-357.6;VaccDscaff1…	216	up&down	BP
GO:0042493	response to drug	0.0737	0.0249	2.95	2.9656e-21	3.30378e-19	VaccDscaff10-augustus-gene-39.35;VaccDscaff11-augustus-gene-10.21;VaccDscaff11-augustus-gene-207.26;VaccDscaff11-snap-gene-182.35;VaccDscaff12-processed-gene-137.3;VaccDscaff12-processed-gene-357.6;VaccDscaff12-snap-gene-296.36;VaccDscaff13-processed-gene-15.25;VaccDscaff13-processed-gene-15.7;VaccDscaff13-snap-gene-334.35;VaccDscaff14-processed-gene-144.5;VaccDscaff147-snap-gene-2.71;VaccDscaff1…	97	up&down	BP
GO:0042221	response to chemical	0.2043	0.1163	1.76	1.01907e-20	1.04795e-18	NewGene_10946;NewGene_10949;NewGene_2987;NewGene_3604;NewGene_3950;NewGene_3951;NewGene_744;VaccDscaff1-augustus-gene-69.26;VaccDscaff1-snap-gene-247.21;VaccDscaff10-augustus-gene-342.30;VaccDscaff10-augustus-gene-39.35;VaccDscaff10-processed-gene-186.12;VaccDscaff11-augustus-gene-10.21;VaccDscaff11-augustus-gene-207.26;VaccDscaff11-augustus-gene-389.42;VaccDscaff11-snap-gene-182.35;VaccDscaff12-…	269	up&down	BP
GO:2000022	regulation of jasmonic acid mediated signaling pathway	0.0175	0.0014	12.8	6.63316e-20	6.33392e-18	VaccDscaff11-augustus-gene-278.28;VaccDscaff124-augustus-gene-0.28;VaccDscaff124-augustus-gene-1.36;VaccDscaff13-augustus-gene-391.28;VaccDscaff14-snap-gene-196.42;VaccDscaff15-augustus-gene-262.30;VaccDscaff188-augustus-gene-0.17;VaccDscaff19-augustus-gene-309.53;VaccDscaff2-processed-gene-235.6;VaccDscaff21-snap-gene-15.39;VaccDscaff24-augustus-gene-122.25;VaccDscaff26-snap-gene-12.21;VaccDscaf…	23	down	BP
GO:0009605	response to external stimulus	0.1222	0.0577	2.12	1.81106e-19	1.61407e-17	VaccDscaff1-augustus-gene-18.51;VaccDscaff1-augustus-gene-18.52;VaccDscaff1-processed-gene-387.6;VaccDscaff1-snap-gene-405.35;VaccDscaff10-augustus-gene-385.37;VaccDscaff10-augustus-gene-385.38;VaccDscaff10-snap-gene-38.38;VaccDscaff106-augustus-gene-0.23;VaccDscaff11-augustus-gene-207.26;VaccDscaff11-augustus-gene-236.23;VaccDscaff11-augustus-gene-389.42;VaccDscaff11-processed-gene-94.1;VaccDsca…	161	up&down	BP
GO:1901698	response to nitrogen compound	0.0676	0.0243	2.78	6.08286e-18	5.08239e-16	NewGene_10946;NewGene_10949;NewGene_3950;NewGene_3951;NewGene_744;VaccDscaff10-augustus-gene-39.35;VaccDscaff11-augustus-gene-207.26;VaccDscaff11-snap-gene-182.35;VaccDscaff12-processed-gene-357.6;VaccDscaff12-snap-gene-296.36;VaccDscaff13-processed-gene-15.25;VaccDscaff13-processed-gene-15.7;VaccDscaff13-snap-gene-334.35;VaccDscaff147-snap-gene-2.71;VaccDscaff15-augustus-gene-158.18;VaccDscaff15…	89	up&down	BP
GO:0098542	defense response to other organism	0.0774	0.0304	2.55	8.57602e-18	6.74399e-16	VaccDscaff1-augustus-gene-18.51;VaccDscaff1-augustus-gene-18.52;VaccDscaff10-augustus-gene-385.37;VaccDscaff10-augustus-gene-385.38;VaccDscaff106-augustus-gene-0.23;VaccDscaff11-augustus-gene-236.23;VaccDscaff11-processed-gene-94.1;VaccDscaff13-augustus-gene-115.18;VaccDscaff13-augustus-gene-391.28;VaccDscaff13-processed-gene-15.25;VaccDscaff13-processed-gene-15.7;VaccDscaff14-augustus-gene-246.3…	102	up&down	BP
GO:0009617	response to bacterium	0.0592	0.0203	2.92	4.73926e-17	3.5198e-15	VaccDscaff106-augustus-gene-0.23;VaccDscaff11-augustus-gene-236.23;VaccDscaff11-processed-gene-94.1;VaccDscaff11-snap-gene-182.35;VaccDscaff13-augustus-gene-115.18;VaccDscaff13-augustus-gene-391.28;VaccDscaff13-processed-gene-15.25;VaccDscaff13-processed-gene-15.7;VaccDscaff14-augustus-gene-246.31;VaccDscaff14-processed-gene-122.4;VaccDscaff147-snap-gene-2.71;VaccDscaff15-augustus-gene-158.18;Vac…	78	up&down	BP
GO:0006032	chitin catabolic process	0.0152	0.0013	12.12	6.0438e-17	4.25242e-15	VaccDscaff12-augustus-gene-382.41;VaccDscaff12-processed-gene-382.8;VaccDscaff12-snap-gene-382.43;VaccDscaff23-processed-gene-16.4;VaccDscaff23-processed-gene-17.1;VaccDscaff23-snap-gene-17.40;VaccDscaff25-augustus-gene-163.31;VaccDscaff25-augustus-gene-163.32;VaccDscaff25-augustus-gene-163.34;VaccDscaff25-augustus-gene-163.35;VaccDscaff25-snap-gene-163.46;VaccDscaff3-snap-gene-298.26;VaccDscaff4…	20	down	BP
GO:0016998	cell wall macromolecule catabolic process	0.0167	0.0016	10.37	7.80747e-17	5.21868e-15	VaccDscaff12-augustus-gene-382.41;VaccDscaff12-processed-gene-382.8;VaccDscaff12-snap-gene-382.43;VaccDscaff22-snap-gene-225.27;VaccDscaff23-processed-gene-16.4;VaccDscaff23-processed-gene-17.1;VaccDscaff23-snap-gene-17.40;VaccDscaff25-augustus-gene-163.31;VaccDscaff25-augustus-gene-163.32;VaccDscaff25-augustus-gene-163.34;VaccDscaff25-augustus-gene-163.35;VaccDscaff25-snap-gene-163.46;VaccDscaff…	22	down	BP
GO:0016143	S-glycoside metabolic process	0.0243	0.0041	5.9	6.30604e-16	3.6653e-14	VaccDscaff19-processed-gene-135.9;VaccDscaff19-processed-gene-21.3;VaccDscaff19-processed-gene-21.4;VaccDscaff20-processed-gene-133.0;VaccDscaff20-snap-gene-22.35;VaccDscaff21-processed-gene-70.1;VaccDscaff21-processed-gene-70.10;VaccDscaff21-processed-gene-70.2;VaccDscaff21-processed-gene-70.3;VaccDscaff22-processed-gene-128.6;VaccDscaff26-processed-gene-69.1;VaccDscaff26-processed-gene-69.10;Va…	32	up&down	BP
GO:0019757	glycosinolate metabolic process	0.0243	0.0041	5.9	6.30604e-16	3.6653e-14	VaccDscaff19-processed-gene-135.9;VaccDscaff19-processed-gene-21.3;VaccDscaff19-processed-gene-21.4;VaccDscaff20-processed-gene-133.0;VaccDscaff20-snap-gene-22.35;VaccDscaff21-processed-gene-70.1;VaccDscaff21-processed-gene-70.10;VaccDscaff21-processed-gene-70.2;VaccDscaff21-processed-gene-70.3;VaccDscaff22-processed-gene-128.6;VaccDscaff26-processed-gene-69.1;VaccDscaff26-processed-gene-69.10;Va…	32	up&down	BP
GO:0019760	glucosinolate metabolic process	0.0243	0.0041	5.9	6.30604e-16	3.6653e-14	VaccDscaff19-processed-gene-135.9;VaccDscaff19-processed-gene-21.3;VaccDscaff19-processed-gene-21.4;VaccDscaff20-processed-gene-133.0;VaccDscaff20-snap-gene-22.35;VaccDscaff21-processed-gene-70.1;VaccDscaff21-processed-gene-70.10;VaccDscaff21-processed-gene-70.2;VaccDscaff21-processed-gene-70.3;VaccDscaff22-processed-gene-128.6;VaccDscaff26-processed-gene-69.1;VaccDscaff26-processed-gene-69.10;Va…	32	up&down	BP
GO:0009628	response to abiotic stimulus	0.1511	0.0857	1.76	2.25904e-15	1.25832e-13	NewGene_10946;NewGene_10949;NewGene_3604;NewGene_3950;NewGene_3951;NewGene_7409;NewGene_744;VaccDscaff1-augustus-gene-18.51;VaccDscaff1-augustus-gene-18.52;VaccDscaff1-augustus-gene-293.20;VaccDscaff1-augustus-gene-69.26;VaccDscaff1-processed-gene-387.6;VaccDscaff10-augustus-gene-137.20;VaccDscaff10-augustus-gene-28.26;VaccDscaff10-augustus-gene-342.30;VaccDscaff10-augustus-gene-385.37;VaccDscaff…	199	up&down	BP
GO:0031347	regulation of defense response	0.0456	0.0147	3.1	1.47098e-14	7.86586e-13	VaccDscaff11-augustus-gene-278.28;VaccDscaff124-augustus-gene-0.28;VaccDscaff124-augustus-gene-1.36;VaccDscaff13-augustus-gene-106.30;VaccDscaff13-augustus-gene-106.32;VaccDscaff13-augustus-gene-391.28;VaccDscaff14-processed-gene-144.5;VaccDscaff14-snap-gene-196.42;VaccDscaff147-snap-gene-2.71;VaccDscaff15-augustus-gene-262.30;VaccDscaff17-processed-gene-328.10;VaccDscaff17-processed-gene-334.22;…	60	up&down	BP
GO:0006952	defense response	0.101	0.0509	1.99	4.67185e-14	2.40213e-12	NewGene_462;NewGene_9041;VaccDscaff1-augustus-gene-18.51;VaccDscaff1-augustus-gene-18.52;VaccDscaff1-snap-gene-22.56;VaccDscaff10-augustus-gene-1.25;VaccDscaff10-augustus-gene-385.37;VaccDscaff10-augustus-gene-385.38;VaccDscaff106-augustus-gene-0.23;VaccDscaff11-augustus-gene-236.23;VaccDscaff11-processed-gene-94.1;VaccDscaff11-snap-gene-154.24;VaccDscaff13-augustus-gene-115.18;VaccDscaff13-augus…	133	up&down	BP
GO:0051704	multi-organism process	0.1116	0.0591	1.89	9.89849e-14	4.90101e-12	VaccDscaff1-augustus-gene-18.51;VaccDscaff1-augustus-gene-18.52;VaccDscaff1-snap-gene-405.35;VaccDscaff10-augustus-gene-385.37;VaccDscaff10-augustus-gene-385.38;VaccDscaff10-snap-gene-38.38;VaccDscaff106-augustus-gene-0.23;VaccDscaff11-augustus-gene-236.23;VaccDscaff11-augustus-gene-389.42;VaccDscaff11-processed-gene-94.1;VaccDscaff11-snap-gene-182.35;VaccDscaff12-augustus-gene-332.32;VaccDscaff1…	147	up&down	BP
GO:1903506	regulation of nucleic acid-templated transcription	0.1435	0.0838	1.71	2.01016e-13	9.03121e-12	NewGene_10946;NewGene_10949;NewGene_3950;NewGene_3951;NewGene_7409;NewGene_744;VaccDscaff1-augustus-gene-218.14;VaccDscaff1-processed-gene-387.6;VaccDscaff11-augustus-gene-207.26;VaccDscaff11-augustus-gene-278.28;VaccDscaff112-snap-gene-1.25;VaccDscaff12-snap-gene-296.36;VaccDscaff124-augustus-gene-0.28;VaccDscaff124-augustus-gene-1.36;VaccDscaff13-augustus-gene-254.20;VaccDscaff13-augustus-gene-…	189	up&down	BP
GO:2001141	regulation of RNA biosynthetic process	0.1435	0.0838	1.71	2.01016e-13	9.03121e-12	NewGene_10946;NewGene_10949;NewGene_3950;NewGene_3951;NewGene_7409;NewGene_744;VaccDscaff1-augustus-gene-218.14;VaccDscaff1-processed-gene-387.6;VaccDscaff11-augustus-gene-207.26;VaccDscaff11-augustus-gene-278.28;VaccDscaff112-snap-gene-1.25;VaccDscaff12-snap-gene-296.36;VaccDscaff124-augustus-gene-0.28;VaccDscaff124-augustus-gene-1.36;VaccDscaff13-augustus-gene-254.20;VaccDscaff13-augustus-gene-…	189	up&down	BP
GO:0009725	response to hormone	0.1177	0.0642	1.83	2.02669e-13	9.03121e-12	NewGene_2987;NewGene_3604;VaccDscaff1-augustus-gene-69.26;VaccDscaff1-snap-gene-247.21;VaccDscaff10-augustus-gene-342.30;VaccDscaff10-augustus-gene-39.35;VaccDscaff10-processed-gene-186.12;VaccDscaff11-augustus-gene-389.42;VaccDscaff11-snap-gene-182.35;VaccDscaff12-augustus-gene-29.28;VaccDscaff12-processed-gene-238.6;VaccDscaff12-snap-gene-18.50;VaccDscaff124-augustus-gene-0.28;VaccDscaff124-aug…	155	up&down	BP
GO:0009719	response to endogenous stimulus	0.1169	0.0642	1.82	4.19101e-13	1.80733e-11	NewGene_2987;NewGene_3604;VaccDscaff1-augustus-gene-69.26;VaccDscaff1-snap-gene-247.21;VaccDscaff10-augustus-gene-342.30;VaccDscaff10-augustus-gene-39.35;VaccDscaff10-processed-gene-186.12;VaccDscaff11-augustus-gene-389.42;VaccDscaff11-snap-gene-182.35;VaccDscaff12-augustus-gene-29.28;VaccDscaff12-processed-gene-238.6;VaccDscaff12-snap-gene-18.50;VaccDscaff124-augustus-gene-0.28;VaccDscaff124-aug…	154	up&down	BP
GO:1900067	regulation of cellular response to alkaline pH	0.0061	0.0002	33.94	5.56022e-13	2.32285e-11	VaccDscaff13-augustus-gene-391.28;VaccDscaff188-augustus-gene-0.17;VaccDscaff21-snap-gene-15.39;VaccDscaff26-snap-gene-12.21;VaccDscaff29-snap-gene-11.26;VaccDscaff30-augustus-gene-5.33;VaccDscaff33-snap-gene-304.30;VaccDscaff71-augustus-gene-2.23	8	down	BP
GO:1901657	glycosyl compound metabolic process	0.0273	0.0066	4.16	6.90436e-13	2.79698e-11	VaccDscaff15-augustus-gene-157.16;VaccDscaff19-processed-gene-135.9;VaccDscaff19-processed-gene-21.3;VaccDscaff19-processed-gene-21.4;VaccDscaff20-processed-gene-133.0;VaccDscaff20-snap-gene-22.35;VaccDscaff21-processed-gene-70.1;VaccDscaff21-processed-gene-70.10;VaccDscaff21-processed-gene-70.2;VaccDscaff21-processed-gene-70.3;VaccDscaff22-processed-gene-128.6;VaccDscaff24-snap-gene-215.18;VaccD…	36	up&down	BP
GO:0080134	regulation of response to stress	0.0547	0.0225	2.43	6.99224e-12	2.74927e-10	VaccDscaff10-augustus-gene-39.35;VaccDscaff11-augustus-gene-278.28;VaccDscaff124-augustus-gene-0.28;VaccDscaff124-augustus-gene-1.36;VaccDscaff13-augustus-gene-106.30;VaccDscaff13-augustus-gene-106.32;VaccDscaff13-augustus-gene-391.28;VaccDscaff14-processed-gene-144.5;VaccDscaff14-snap-gene-196.42;VaccDscaff147-snap-gene-2.71;VaccDscaff15-augustus-gene-262.30;VaccDscaff16-processed-gene-300.16;Va…	72	up&down	BP
GO:0009414	response to water deprivation	0.0478	0.0184	2.6	9.18193e-12	3.50708e-10	NewGene_10946;NewGene_10949;NewGene_3604;NewGene_3950;NewGene_3951;NewGene_744;VaccDscaff1-augustus-gene-69.26;VaccDscaff10-augustus-gene-342.30;VaccDscaff14-snap-gene-332.43;VaccDscaff15-augustus-gene-373.26;VaccDscaff15-snap-gene-373.36;VaccDscaff188-augustus-gene-1.54;VaccDscaff2-augustus-gene-385.37;VaccDscaff2-augustus-gene-386.35;VaccDscaff2-snap-gene-385.42;VaccDscaff2-snap-gene-386.50;Vac…	63	up&down	BP
GO:0033993	response to lipid	0.0661	0.0303	2.18	1.28774e-11	4.78196e-10	NewGene_3604;VaccDscaff1-augustus-gene-69.26;VaccDscaff1-snap-gene-247.21;VaccDscaff10-augustus-gene-342.30;VaccDscaff10-augustus-gene-39.35;VaccDscaff10-processed-gene-186.12;VaccDscaff11-augustus-gene-389.42;VaccDscaff11-snap-gene-182.35;VaccDscaff12-processed-gene-238.6;VaccDscaff13-processed-gene-15.7;VaccDscaff14-augustus-gene-27.33;VaccDscaff14-snap-gene-332.43;VaccDscaff15-augustus-gene-15…	87	up&down	BP
GO:0051252	regulation of RNA metabolic process	0.1435	0.088	1.63	1.34138e-11	4.84651e-10	NewGene_10946;NewGene_10949;NewGene_3950;NewGene_3951;NewGene_7409;NewGene_744;VaccDscaff1-augustus-gene-218.14;VaccDscaff1-processed-gene-387.6;VaccDscaff11-augustus-gene-207.26;VaccDscaff11-augustus-gene-278.28;VaccDscaff112-snap-gene-1.25;VaccDscaff12-snap-gene-296.36;VaccDscaff124-augustus-gene-0.28;VaccDscaff124-augustus-gene-1.36;VaccDscaff13-augustus-gene-254.20;VaccDscaff13-augustus-gene-…	189	up&down	BP
GO:0009415	response to water	0.0478	0.0187	2.56	1.60279e-11	5.63861e-10	NewGene_10946;NewGene_10949;NewGene_3604;NewGene_3950;NewGene_3951;NewGene_744;VaccDscaff1-augustus-gene-69.26;VaccDscaff10-augustus-gene-342.30;VaccDscaff14-snap-gene-332.43;VaccDscaff15-augustus-gene-373.26;VaccDscaff15-snap-gene-373.36;VaccDscaff188-augustus-gene-1.54;VaccDscaff2-augustus-gene-385.37;VaccDscaff2-augustus-gene-386.35;VaccDscaff2-snap-gene-385.42;VaccDscaff2-snap-gene-386.50;Vac…	63	up&down	BP
GO:0000272	polysaccharide catabolic process	0.0182	0.0034	5.43	1.67247e-11	5.73289e-10	VaccDscaff1-augustus-gene-18.51;VaccDscaff1-augustus-gene-18.52;VaccDscaff10-augustus-gene-385.37;VaccDscaff10-augustus-gene-385.38;VaccDscaff138-augustus-gene-1.48;VaccDscaff14-processed-gene-65.3;VaccDscaff14-snap-gene-348.60;VaccDscaff14-snap-gene-348.61;VaccDscaff2-augustus-gene-2.29;VaccDscaff2-augustus-gene-402.44;VaccDscaff2-snap-gene-401.27;VaccDscaff22-augustus-gene-106.21;VaccDscaff22-s…	24	up&down	BP
GO:0002237	response to molecule of bacterial origin	0.0144	0.0021	6.93	2.64228e-11	8.83077e-10	VaccDscaff17-processed-gene-328.10;VaccDscaff17-processed-gene-334.22;VaccDscaff17-snap-gene-171.31;VaccDscaff19-augustus-gene-4.26;VaccDscaff20-augustus-gene-4.32;VaccDscaff22-snap-gene-318.49;VaccDscaff27-augustus-gene-292.21;VaccDscaff27-snap-gene-135.14;VaccDscaff28-augustus-gene-346.38;VaccDscaff34-augustus-gene-51.32;VaccDscaff34-snap-gene-180.34;VaccDscaff35-processed-gene-90.10;VaccDscaff…	19	down	BP
GO:0042742	defense response to bacterium	0.0448	0.0172	2.61	3.30936e-11	1.07905e-09	VaccDscaff106-augustus-gene-0.23;VaccDscaff11-augustus-gene-236.23;VaccDscaff11-processed-gene-94.1;VaccDscaff13-augustus-gene-115.18;VaccDscaff13-augustus-gene-391.28;VaccDscaff13-processed-gene-15.25;VaccDscaff13-processed-gene-15.7;VaccDscaff14-augustus-gene-246.31;VaccDscaff14-processed-gene-122.4;VaccDscaff147-snap-gene-2.71;VaccDscaff15-augustus-gene-230.30;VaccDscaff15-processed-gene-93.14…	59	up&down	BP
GO:0009966	regulation of signal transduction	0.0547	0.0233	2.34	3.47435e-11	1.10587e-09	VaccDscaff1-processed-gene-308.0;VaccDscaff1-snap-gene-247.21;VaccDscaff1-snap-gene-405.35;VaccDscaff10-augustus-gene-39.35;VaccDscaff10-processed-gene-123.6;VaccDscaff10-processed-gene-186.12;VaccDscaff10-snap-gene-38.38;VaccDscaff11-augustus-gene-278.28;VaccDscaff11-snap-gene-388.42;VaccDscaff124-augustus-gene-0.28;VaccDscaff124-augustus-gene-1.36;VaccDscaff13-augustus-gene-106.30;VaccDscaff13-…	72	up&down	BP
GO:0019748	secondary metabolic process	0.0387	0.0136	2.84	3.82527e-11	1.18925e-09	NewGene_2987;VaccDscaff10-processed-gene-338.2;VaccDscaff11-augustus-gene-10.21;VaccDscaff14-processed-gene-15.18;VaccDscaff15-augustus-gene-21.22;VaccDscaff173-snap-gene-2.47;VaccDscaff19-processed-gene-135.9;VaccDscaff19-processed-gene-21.3;VaccDscaff19-processed-gene-21.4;VaccDscaff2-processed-gene-101.13;VaccDscaff2-processed-gene-26.14;VaccDscaff20-processed-gene-133.0;VaccDscaff20-snap-gene…	51	up&down	BP
GO:0009814	defense response, incompatible interaction	0.0296	0.0089	3.33	7.36408e-11	2.23741e-09	VaccDscaff1-augustus-gene-18.51;VaccDscaff1-augustus-gene-18.52;VaccDscaff10-augustus-gene-385.37;VaccDscaff10-augustus-gene-385.38;VaccDscaff13-processed-gene-15.25;VaccDscaff13-processed-gene-15.7;VaccDscaff14-processed-gene-144.5;VaccDscaff17-snap-gene-171.31;VaccDscaff19-augustus-gene-4.26;VaccDscaff2-processed-gene-188.12;VaccDscaff20-augustus-gene-4.32;VaccDscaff21-augustus-gene-44.36;VaccD…	39	down	BP
GO:0009620	response to fungus	0.0433	0.0168	2.58	1.18992e-10	3.53498e-09	VaccDscaff1-augustus-gene-18.51;VaccDscaff1-augustus-gene-18.52;VaccDscaff10-augustus-gene-385.37;VaccDscaff10-augustus-gene-385.38;VaccDscaff11-augustus-gene-389.42;VaccDscaff12-augustus-gene-332.32;VaccDscaff12-processed-gene-331.17;VaccDscaff14-augustus-gene-167.32;VaccDscaff15-augustus-gene-381.38;VaccDscaff17-processed-gene-328.10;VaccDscaff17-processed-gene-334.22;VaccDscaff17-snap-gene-171…	57	up&down	BP
GO:0009753	response to jasmonic acid	0.0334	0.0112	2.98	1.77232e-10	5.15067e-09	NewGene_2987;VaccDscaff11-snap-gene-182.35;VaccDscaff124-augustus-gene-0.28;VaccDscaff124-augustus-gene-1.36;VaccDscaff13-augustus-gene-391.28;VaccDscaff14-processed-gene-144.5;VaccDscaff14-snap-gene-196.42;VaccDscaff147-snap-gene-2.71;VaccDscaff15-augustus-gene-158.18;VaccDscaff17-augustus-gene-95.19;VaccDscaff188-augustus-gene-0.17;VaccDscaff19-augustus-gene-248.29;VaccDscaff2-processed-gene-18…	44	up&down	BP
GO:0090662	transmembrane transport	0.0121	0.0016	7.65	2.05483e-10	5.60609e-09	VaccDscaff13-augustus-gene-115.18;VaccDscaff32-augustus-gene-270.23;VaccDscaff32-processed-gene-260.9;VaccDscaff35-augustus-gene-32.26;VaccDscaff35-processed-gene-32.11;VaccDscaff36-processed-gene-276.24;VaccDscaff36-snap-gene-276.39;VaccDscaff36-snap-gene-276.40;VaccDscaff4-augustus-gene-56.19;VaccDscaff4-augustus-gene-56.21;VaccDscaff4-augustus-gene-57.34;VaccDscaff5-augustus-gene-329.31;VaccDs…	16	down	BP
GO:0099131	ion transmembrane transport	0.0121	0.0016	7.65	2.05483e-10	5.60609e-09	VaccDscaff13-augustus-gene-115.18;VaccDscaff32-augustus-gene-270.23;VaccDscaff32-processed-gene-260.9;VaccDscaff35-augustus-gene-32.26;VaccDscaff35-processed-gene-32.11;VaccDscaff36-processed-gene-276.24;VaccDscaff36-snap-gene-276.39;VaccDscaff36-snap-gene-276.40;VaccDscaff4-augustus-gene-56.19;VaccDscaff4-augustus-gene-56.21;VaccDscaff4-augustus-gene-57.34;VaccDscaff5-augustus-gene-329.31;VaccDs…	16	down	BP
GO:0099132	cation transmembrane transport	0.0121	0.0016	7.65	2.05483e-10	5.60609e-09	VaccDscaff13-augustus-gene-115.18;VaccDscaff32-augustus-gene-270.23;VaccDscaff32-processed-gene-260.9;VaccDscaff35-augustus-gene-32.26;VaccDscaff35-processed-gene-32.11;VaccDscaff36-processed-gene-276.24;VaccDscaff36-snap-gene-276.39;VaccDscaff36-snap-gene-276.40;VaccDscaff4-augustus-gene-56.19;VaccDscaff4-augustus-gene-56.21;VaccDscaff4-augustus-gene-57.34;VaccDscaff5-augustus-gene-329.31;VaccDs…	16	down	BP
GO:0019219	regulation of nucleobase-containing compound metabolic process	0.145	0.0922	1.57	2.22437e-10	5.94727e-09	NewGene_10946;NewGene_10949;NewGene_3950;NewGene_3951;NewGene_7409;NewGene_744;VaccDscaff1-augustus-gene-218.14;VaccDscaff1-processed-gene-387.6;VaccDscaff11-augustus-gene-207.26;VaccDscaff11-augustus-gene-278.28;VaccDscaff112-snap-gene-1.25;VaccDscaff12-snap-gene-296.36;VaccDscaff124-augustus-gene-0.28;VaccDscaff124-augustus-gene-1.36;VaccDscaff13-augustus-gene-254.20;VaccDscaff13-augustus-gene-…	191	up&down	BP
GO:0010556	regulation of macromolecule biosynthetic process	0.1443	0.0918	1.57	2.68524e-10	7.03871e-09	NewGene_10946;NewGene_10949;NewGene_3950;NewGene_3951;NewGene_7409;NewGene_744;VaccDscaff1-augustus-gene-218.14;VaccDscaff1-processed-gene-387.6;VaccDscaff11-augustus-gene-207.26;VaccDscaff11-augustus-gene-278.28;VaccDscaff112-snap-gene-1.25;VaccDscaff12-snap-gene-296.36;VaccDscaff124-augustus-gene-0.28;VaccDscaff124-augustus-gene-1.36;VaccDscaff13-augustus-gene-254.20;VaccDscaff13-augustus-gene-…	190	up&down	BP
GO:0002215	defense response to nematode	0.0061	0.0003	20.89	6.27229e-10	1.61251e-08	VaccDscaff1-augustus-gene-18.51;VaccDscaff1-augustus-gene-18.52;VaccDscaff10-augustus-gene-385.37;VaccDscaff10-augustus-gene-385.38;VaccDscaff5-augustus-gene-16.29;VaccDscaff5-augustus-gene-16.30;VaccDscaff8-augustus-gene-397.46;VaccDscaff8-augustus-gene-397.47	8	down	BP
GO:0009737	response to abscisic acid	0.0524	0.0236	2.22	8.47613e-10	2.13797e-08	NewGene_3604;VaccDscaff1-augustus-gene-69.26;VaccDscaff1-snap-gene-247.21;VaccDscaff10-augustus-gene-342.30;VaccDscaff10-processed-gene-186.12;VaccDscaff11-snap-gene-182.35;VaccDscaff13-processed-gene-15.7;VaccDscaff14-augustus-gene-27.33;VaccDscaff14-snap-gene-332.43;VaccDscaff15-augustus-gene-158.18;VaccDscaff15-augustus-gene-373.26;VaccDscaff15-snap-gene-373.36;VaccDscaff16-augustus-gene-379.2…	69	up&down	BP
GO:0031326	regulation of cellular biosynthetic process	0.1481	0.0963	1.54	8.63907e-10	2.13872e-08	NewGene_10946;NewGene_10949;NewGene_3950;NewGene_3951;NewGene_7409;NewGene_744;VaccDscaff1-augustus-gene-218.14;VaccDscaff1-processed-gene-387.6;VaccDscaff11-augustus-gene-207.26;VaccDscaff11-augustus-gene-278.28;VaccDscaff112-snap-gene-1.25;VaccDscaff12-snap-gene-296.36;VaccDscaff124-augustus-gene-0.28;VaccDscaff124-augustus-gene-1.36;VaccDscaff13-augustus-gene-254.20;VaccDscaff13-augustus-gene-…	195	up&down	BP
GO:0023051	regulation of signaling	0.0547	0.0257	2.13	2.41936e-09	5.88055e-08	VaccDscaff1-processed-gene-308.0;VaccDscaff1-snap-gene-247.21;VaccDscaff1-snap-gene-405.35;VaccDscaff10-augustus-gene-39.35;VaccDscaff10-processed-gene-123.6;VaccDscaff10-processed-gene-186.12;VaccDscaff10-snap-gene-38.38;VaccDscaff11-augustus-gene-278.28;VaccDscaff11-snap-gene-388.42;VaccDscaff124-augustus-gene-0.28;VaccDscaff124-augustus-gene-1.36;VaccDscaff13-augustus-gene-106.30;VaccDscaff13-…	72	up&down	BP
GO:0097305	response to alcohol	0.0516	0.0239	2.16	3.46128e-09	8.26282e-08	NewGene_3604;VaccDscaff1-augustus-gene-69.26;VaccDscaff1-snap-gene-247.21;VaccDscaff10-augustus-gene-342.30;VaccDscaff10-processed-gene-186.12;VaccDscaff11-snap-gene-182.35;VaccDscaff13-processed-gene-15.7;VaccDscaff14-augustus-gene-27.33;VaccDscaff14-snap-gene-332.43;VaccDscaff15-augustus-gene-158.18;VaccDscaff15-augustus-gene-373.26;VaccDscaff15-snap-gene-373.36;VaccDscaff16-augustus-gene-379.2…	68	up&down	BP
GO:0010112	regulation of systemic acquired resistance	0.0121	0.0019	6.31	4.09894e-09	9.6134e-08	VaccDscaff124-augustus-gene-0.28;VaccDscaff124-augustus-gene-1.36;VaccDscaff14-snap-gene-196.42;VaccDscaff17-processed-gene-379.14;VaccDscaff17-snap-gene-171.31;VaccDscaff2-processed-gene-235.6;VaccDscaff20-processed-gene-126.17;VaccDscaff27-snap-gene-135.14;VaccDscaff34-augustus-gene-24.28;VaccDscaff34-snap-gene-180.34;VaccDscaff35-processed-gene-156.16;VaccDscaff36-augustus-gene-199.26;VaccDsca…	16	up&down	BP
GO:0048583	regulation of response to stimulus	0.0812	0.0454	1.79	5.41262e-09	1.24507e-07	VaccDscaff1-processed-gene-308.0;VaccDscaff1-snap-gene-247.21;VaccDscaff1-snap-gene-405.35;VaccDscaff10-augustus-gene-39.35;VaccDscaff10-processed-gene-123.6;VaccDscaff10-processed-gene-186.12;VaccDscaff10-snap-gene-38.38;VaccDscaff11-augustus-gene-278.28;VaccDscaff11-snap-gene-388.42;VaccDscaff124-augustus-gene-0.28;VaccDscaff124-augustus-gene-1.36;VaccDscaff13-augustus-gene-106.30;VaccDscaff13-…	107	up&down	BP
GO:0010646	regulation of cell communication	0.0547	0.0262	2.08	5.49496e-09	1.24507e-07	VaccDscaff1-processed-gene-308.0;VaccDscaff1-snap-gene-247.21;VaccDscaff1-snap-gene-405.35;VaccDscaff10-augustus-gene-39.35;VaccDscaff10-processed-gene-123.6;VaccDscaff10-processed-gene-186.12;VaccDscaff10-snap-gene-38.38;VaccDscaff11-augustus-gene-278.28;VaccDscaff11-snap-gene-388.42;VaccDscaff124-augustus-gene-0.28;VaccDscaff124-augustus-gene-1.36;VaccDscaff13-augustus-gene-106.30;VaccDscaff13-…	72	up&down	BP
GO:0045088	regulation of innate immune response	0.022	0.0063	3.52	5.90692e-09	1.3161e-07	VaccDscaff124-augustus-gene-0.28;VaccDscaff124-augustus-gene-1.36;VaccDscaff13-augustus-gene-106.30;VaccDscaff13-augustus-gene-106.32;VaccDscaff14-processed-gene-144.5;VaccDscaff14-snap-gene-196.42;VaccDscaff147-snap-gene-2.71;VaccDscaff17-processed-gene-379.14;VaccDscaff17-snap-gene-171.31;VaccDscaff2-processed-gene-188.12;VaccDscaff2-processed-gene-235.6;VaccDscaff22-snap-gene-318.49;VaccDscaff…	29	down	BP
GO:0009889	regulation of biosynthetic process	0.1481	0.0988	1.5	6.54782e-09	1.43498e-07	NewGene_10946;NewGene_10949;NewGene_3950;NewGene_3951;NewGene_7409;NewGene_744;VaccDscaff1-augustus-gene-218.14;VaccDscaff1-processed-gene-387.6;VaccDscaff11-augustus-gene-207.26;VaccDscaff11-augustus-gene-278.28;VaccDscaff112-snap-gene-1.25;VaccDscaff12-snap-gene-296.36;VaccDscaff124-augustus-gene-0.28;VaccDscaff124-augustus-gene-1.36;VaccDscaff13-augustus-gene-254.20;VaccDscaff13-augustus-gene-…	195	up&down	BP
GO:0006979	response to oxidative stress	0.0554	0.0269	2.06	7.1533e-09	1.54239e-07	VaccDscaff1-augustus-gene-293.20;VaccDscaff1-snap-gene-247.18;VaccDscaff1-snap-gene-405.35;VaccDscaff10-augustus-gene-137.20;VaccDscaff10-snap-gene-38.38;VaccDscaff11-augustus-gene-10.21;VaccDscaff11-processed-gene-35.3;VaccDscaff13-augustus-gene-117.24;VaccDscaff15-augustus-gene-21.22;VaccDscaff15-augustus-gene-43.11;VaccDscaff16-processed-gene-43.8;VaccDscaff16-snap-gene-6.49;VaccDscaff16-snap-…	73	up&down	BP
GO:0009816	defense response to bacterium, incompatible interaction	0.0129	0.0023	5.55	1.05267e-08	2.23374e-07	VaccDscaff13-processed-gene-15.25;VaccDscaff13-processed-gene-15.7;VaccDscaff17-snap-gene-171.31;VaccDscaff21-augustus-gene-44.36;VaccDscaff22-augustus-gene-109.13;VaccDscaff22-snap-gene-318.49;VaccDscaff26-augustus-gene-44.51;VaccDscaff27-snap-gene-135.14;VaccDscaff29-augustus-gene-44.32;VaccDscaff34-snap-gene-180.34;VaccDscaff38-augustus-gene-72.21;VaccDscaff43-augustus-gene-258.25;VaccDscaff43…	17	down	BP
GO:0002682	regulation of immune system process	0.0266	0.0089	2.97	1.38934e-08	2.90207e-07	VaccDscaff124-augustus-gene-0.28;VaccDscaff124-augustus-gene-1.36;VaccDscaff13-augustus-gene-106.30;VaccDscaff13-augustus-gene-106.32;VaccDscaff14-processed-gene-144.5;VaccDscaff14-snap-gene-196.42;VaccDscaff147-snap-gene-2.71;VaccDscaff17-processed-gene-379.14;VaccDscaff17-snap-gene-171.31;VaccDscaff19-augustus-gene-4.26;VaccDscaff2-processed-gene-188.12;VaccDscaff2-processed-gene-235.6;VaccDsca…	35	up&down	BP
GO:0006076	(1->3)-beta-D-glucan catabolic process	0.0061	0.0004	14.29	3.14555e-08	6.37136e-07	VaccDscaff1-augustus-gene-18.51;VaccDscaff1-augustus-gene-18.52;VaccDscaff10-augustus-gene-385.37;VaccDscaff10-augustus-gene-385.38;VaccDscaff5-augustus-gene-16.29;VaccDscaff5-augustus-gene-16.30;VaccDscaff8-augustus-gene-397.46;VaccDscaff8-augustus-gene-397.47	8	down	BP
GO:0051275	beta-glucan catabolic process	0.0061	0.0004	14.29	3.14555e-08	6.37136e-07	VaccDscaff1-augustus-gene-18.51;VaccDscaff1-augustus-gene-18.52;VaccDscaff10-augustus-gene-385.37;VaccDscaff10-augustus-gene-385.38;VaccDscaff5-augustus-gene-16.29;VaccDscaff5-augustus-gene-16.30;VaccDscaff8-augustus-gene-397.46;VaccDscaff8-augustus-gene-397.47	8	down	BP
GO:1901615	organic hydroxy compound metabolic process	0.0266	0.0093	2.87	3.29155e-08	6.56759e-07	VaccDscaff10-augustus-gene-39.35;VaccDscaff11-processed-gene-324.5;VaccDscaff12-augustus-gene-15.23;VaccDscaff12-augustus-gene-31.26;VaccDscaff14-augustus-gene-394.36;VaccDscaff15-augustus-gene-157.16;VaccDscaff15-augustus-gene-311.35;VaccDscaff17-snap-gene-171.31;VaccDscaff186-augustus-gene-0.23;VaccDscaff19-augustus-gene-18.27;VaccDscaff19-augustus-gene-362.28;VaccDscaff2-processed-gene-101.13;…	35	up&down	BP
GO:0009631	cold acclimation	0.0099	0.0014	6.89	3.86728e-08	7.60285e-07	VaccDscaff21-processed-gene-70.1;VaccDscaff21-processed-gene-70.10;VaccDscaff21-processed-gene-70.2;VaccDscaff21-processed-gene-70.3;VaccDscaff26-processed-gene-69.1;VaccDscaff26-processed-gene-69.10;VaccDscaff26-processed-gene-69.14;VaccDscaff26-processed-gene-69.3;VaccDscaff29-processed-gene-70.5;VaccDscaff29-processed-gene-70.6;VaccDscaff29-snap-gene-70.37;VaccDscaff33-processed-gene-267.4;Vac…	13	down	BP
GO:0048511	rhythmic process	0.0175	0.0045	3.85	4.12751e-08	7.99686e-07	VaccDscaff11-snap-gene-388.42;VaccDscaff19-augustus-gene-63.36;VaccDscaff2-augustus-gene-432.33;VaccDscaff20-augustus-gene-67.30;VaccDscaff21-augustus-gene-62.37;VaccDscaff23-augustus-gene-7.23;VaccDscaff23-processed-gene-42.41;VaccDscaff24-augustus-gene-10.26;VaccDscaff26-augustus-gene-62.45;VaccDscaff28-augustus-gene-291.23;VaccDscaff33-augustus-gene-170.18;VaccDscaff33-augustus-gene-274.26;Vac…	23	up&down	BP
GO:0009409	response to cold	0.0402	0.0178	2.26	4.28854e-08	8.19014e-07	NewGene_3604;VaccDscaff11-augustus-gene-389.42;VaccDscaff14-processed-gene-144.5;VaccDscaff14-snap-gene-332.43;VaccDscaff15-augustus-gene-381.38;VaccDscaff18-processed-gene-194.7;VaccDscaff19-augustus-gene-4.26;VaccDscaff2-augustus-gene-385.37;VaccDscaff2-augustus-gene-386.35;VaccDscaff2-processed-gene-188.12;VaccDscaff2-snap-gene-385.42;VaccDscaff2-snap-gene-386.50;VaccDscaff20-augustus-gene-4.3…	53	up&down	BP
GO:0051560	mitochondrial calcium ion homeostasis	0.0046	0.0002	22.63	5.03347e-08	9.47739e-07	VaccDscaff22-augustus-gene-304.34;VaccDscaff23-augustus-gene-336.23;VaccDscaff40-augustus-gene-6.23;VaccDscaff43-augustus-gene-72.24;VaccDscaff46-augustus-gene-151.34;VaccDscaff47-augustus-gene-126.40	6	up&down	BP
GO:0010411	xyloglucan metabolic process	0.0106	0.0017	6.17	5.1574e-08	9.57587e-07	VaccDscaff148-processed-gene-1.18;VaccDscaff160-augustus-gene-2.39;VaccDscaff160-augustus-gene-2.40;VaccDscaff160-snap-gene-2.46;VaccDscaff37-augustus-gene-302.21;VaccDscaff37-augustus-gene-302.22;VaccDscaff39-augustus-gene-0.28;VaccDscaff39-processed-gene-0.8;VaccDscaff6-augustus-gene-421.30;VaccDscaff6-augustus-gene-421.31;VaccDscaff6-augustus-gene-421.32;VaccDscaff6-processed-gene-421.4;VaccDs…	14	down	BP
GO:0070588	calcium ion transmembrane transport	0.0144	0.0033	4.42	6.74782e-08	1.22698e-06	VaccDscaff10-augustus-gene-28.26;VaccDscaff1241-snap-gene-0.4;VaccDscaff13-augustus-gene-115.18;VaccDscaff32-augustus-gene-270.23;VaccDscaff32-processed-gene-260.9;VaccDscaff35-augustus-gene-32.26;VaccDscaff35-processed-gene-32.11;VaccDscaff36-processed-gene-276.24;VaccDscaff36-snap-gene-276.39;VaccDscaff36-snap-gene-276.40;VaccDscaff4-augustus-gene-56.19;VaccDscaff4-augustus-gene-56.21;VaccDscaf…	19	down	BP
GO:0050776	regulation of immune response	0.0228	0.0074	3.08	6.79187e-08	1.22698e-06	VaccDscaff124-augustus-gene-0.28;VaccDscaff124-augustus-gene-1.36;VaccDscaff13-augustus-gene-106.30;VaccDscaff13-augustus-gene-106.32;VaccDscaff14-processed-gene-144.5;VaccDscaff14-snap-gene-196.42;VaccDscaff147-snap-gene-2.71;VaccDscaff17-processed-gene-379.14;VaccDscaff17-snap-gene-171.31;VaccDscaff2-processed-gene-188.12;VaccDscaff2-processed-gene-235.6;VaccDscaff22-snap-gene-318.49;VaccDscaff…	30	down	BP
GO:0006970	response to osmotic stress	0.0532	0.027	1.97	8.16807e-08	1.45592e-06	NewGene_3604;VaccDscaff1-augustus-gene-18.51;VaccDscaff1-augustus-gene-18.52;VaccDscaff1-augustus-gene-69.26;VaccDscaff10-augustus-gene-28.26;VaccDscaff10-augustus-gene-342.30;VaccDscaff10-augustus-gene-385.37;VaccDscaff10-augustus-gene-385.38;VaccDscaff10-augustus-gene-39.35;VaccDscaff102-snap-gene-2.48;VaccDscaff11-snap-gene-182.35;VaccDscaff1241-snap-gene-0.4;VaccDscaff13-augustus-gene-106.30;…	70	up&down	BP
GO:0007623	circadian rhythm	0.0175	0.0047	3.7	8.44999e-08	1.48636e-06	VaccDscaff11-snap-gene-388.42;VaccDscaff19-augustus-gene-63.36;VaccDscaff2-augustus-gene-432.33;VaccDscaff20-augustus-gene-67.30;VaccDscaff21-augustus-gene-62.37;VaccDscaff23-augustus-gene-7.23;VaccDscaff23-processed-gene-42.41;VaccDscaff24-augustus-gene-10.26;VaccDscaff26-augustus-gene-62.45;VaccDscaff28-augustus-gene-291.23;VaccDscaff33-augustus-gene-170.18;VaccDscaff33-augustus-gene-274.26;Vac…	23	up&down	BP
GO:0006790	sulfur compound metabolic process	0.0281	0.0106	2.65	1.04518e-07	1.79539e-06	VaccDscaff173-snap-gene-2.47;VaccDscaff19-processed-gene-135.9;VaccDscaff19-processed-gene-21.3;VaccDscaff19-processed-gene-21.4;VaccDscaff20-processed-gene-133.0;VaccDscaff20-snap-gene-22.35;VaccDscaff21-processed-gene-70.1;VaccDscaff21-processed-gene-70.10;VaccDscaff21-processed-gene-70.2;VaccDscaff21-processed-gene-70.3;VaccDscaff22-processed-gene-128.6;VaccDscaff22-snap-gene-268.28;VaccDscaff…	37	up&down	BP
GO:0010035	response to inorganic substance	0.0721	0.0411	1.75	1.04755e-07	1.79539e-06	NewGene_10946;NewGene_10949;NewGene_3604;NewGene_3950;NewGene_3951;NewGene_744;VaccDscaff1-augustus-gene-69.26;VaccDscaff10-augustus-gene-342.30;VaccDscaff11-augustus-gene-10.21;VaccDscaff14-snap-gene-332.43;VaccDscaff15-augustus-gene-21.22;VaccDscaff15-augustus-gene-373.26;VaccDscaff15-snap-gene-373.36;VaccDscaff17-processed-gene-0.5;VaccDscaff188-augustus-gene-1.54;VaccDscaff2-augustus-gene-385…	95	up&down	BP
GO:0005975	carbohydrate metabolic process	0.0706	0.0402	1.76	1.32074e-07	2.23496e-06	VaccDscaff1-augustus-gene-18.51;VaccDscaff1-augustus-gene-18.52;VaccDscaff1-augustus-gene-293.20;VaccDscaff1-snap-gene-432.37;VaccDscaff10-augustus-gene-1.25;VaccDscaff10-augustus-gene-137.20;VaccDscaff10-augustus-gene-385.37;VaccDscaff10-augustus-gene-385.38;VaccDscaff10-snap-gene-13.30;VaccDscaff11-augustus-gene-281.33;VaccDscaff12-augustus-gene-382.41;VaccDscaff12-processed-gene-382.8;VaccDsca…	93	up&down	BP
GO:0098660	inorganic ion transmembrane transport	0.0281	0.0109	2.57	2.15713e-07	3.60467e-06	VaccDscaff1-augustus-gene-448.48;VaccDscaff1-augustus-gene-69.26;VaccDscaff10-augustus-gene-28.26;VaccDscaff10-augustus-gene-342.30;VaccDscaff12-processed-gene-137.3;VaccDscaff1241-snap-gene-0.4;VaccDscaff13-augustus-gene-115.18;VaccDscaff15-processed-gene-377.23;VaccDscaff23-processed-gene-274.7;VaccDscaff24-snap-gene-12.49;VaccDscaff32-augustus-gene-270.23;VaccDscaff32-processed-gene-260.9;Vacc…	37	down	BP
GO:0042744	hydrogen peroxide catabolic process	0.0175	0.005	3.49	2.50564e-07	4.13536e-06	VaccDscaff1-snap-gene-247.18;VaccDscaff13-augustus-gene-117.24;VaccDscaff16-snap-gene-6.49;VaccDscaff16-snap-gene-9.40;VaccDscaff17-augustus-gene-11.18;VaccDscaff20-augustus-gene-173.17;VaccDscaff20-snap-gene-173.24;VaccDscaff27-augustus-gene-8.37;VaccDscaff27-augustus-gene-9.11;VaccDscaff28-augustus-gene-153.27;VaccDscaff28-processed-gene-153.3;VaccDscaff30-augustus-gene-254.20;VaccDscaff32-augu…	23	down	BP
GO:0006074	(1->3)-beta-D-glucan metabolic process	0.0061	0.0005	11.31	2.68415e-07	4.37595e-06	VaccDscaff1-augustus-gene-18.51;VaccDscaff1-augustus-gene-18.52;VaccDscaff10-augustus-gene-385.37;VaccDscaff10-augustus-gene-385.38;VaccDscaff5-augustus-gene-16.29;VaccDscaff5-augustus-gene-16.30;VaccDscaff8-augustus-gene-397.46;VaccDscaff8-augustus-gene-397.47	8	down	BP
GO:0002831	regulation of response to biotic stimulus	0.0175	0.0051	3.44	3.17979e-07	5.12153e-06	VaccDscaff124-augustus-gene-0.28;VaccDscaff124-augustus-gene-1.36;VaccDscaff13-augustus-gene-106.30;VaccDscaff13-augustus-gene-106.32;VaccDscaff14-snap-gene-196.42;VaccDscaff17-processed-gene-379.14;VaccDscaff17-snap-gene-171.31;VaccDscaff18-processed-gene-354.8;VaccDscaff19-augustus-gene-4.26;VaccDscaff2-processed-gene-235.6;VaccDscaff20-augustus-gene-4.32;VaccDscaff27-snap-gene-135.14;VaccDscaf…	23	down	BP
GO:0036158	outer dynein arm assembly	0.003	0.0001	33.94	7.5009e-07	1.16599e-05	VaccDscaff12-augustus-gene-234.13;VaccDscaff23-augustus-gene-246.12;VaccDscaff40-augustus-gene-81.16;VaccDscaff41-augustus-gene-71.26	4	down	BP
GO:0036159	inner dynein arm assembly	0.003	0.0001	33.94	7.5009e-07	1.16599e-05	VaccDscaff12-augustus-gene-234.13;VaccDscaff23-augustus-gene-246.12;VaccDscaff40-augustus-gene-81.16;VaccDscaff41-augustus-gene-71.26	4	down	BP
GO:0060972	left/right pattern formation	0.003	0.0001	33.94	7.5009e-07	1.16599e-05	VaccDscaff12-augustus-gene-234.13;VaccDscaff23-augustus-gene-246.12;VaccDscaff40-augustus-gene-81.16;VaccDscaff41-augustus-gene-71.26	4	down	BP
GO:0006812	cation transport	0.0349	0.016	2.19	8.18463e-07	1.25765e-05	VaccDscaff1-augustus-gene-448.48;VaccDscaff1-augustus-gene-69.26;VaccDscaff10-augustus-gene-28.26;VaccDscaff10-augustus-gene-342.30;VaccDscaff1065-augustus-gene-0.6;VaccDscaff1076-augustus-gene-0.6;VaccDscaff1241-snap-gene-0.4;VaccDscaff13-augustus-gene-115.18;VaccDscaff14-augustus-gene-154.24;VaccDscaff15-processed-gene-377.23;VaccDscaff165-snap-gene-1.38;VaccDscaff2-augustus-gene-200.31;VaccDsc…	46	up&down	BP
GO:0006629	lipid metabolic process	0.0554	0.0307	1.81	1.09392e-06	1.66182e-05	NewGene_2079;NewGene_2987;VaccDscaff1-augustus-gene-299.30;VaccDscaff1-augustus-gene-299.31;VaccDscaff10-augustus-gene-1.25;VaccDscaff10-augustus-gene-39.35;VaccDscaff11-augustus-gene-392.26;VaccDscaff117-augustus-gene-3.69;VaccDscaff12-augustus-gene-15.23;VaccDscaff12-augustus-gene-31.26;VaccDscaff121-augustus-gene-0.25;VaccDscaff14-augustus-gene-394.36;VaccDscaff14-snap-gene-275.26;VaccDscaff15…	73	up&down	BP
GO:0080142	regulation of salicylic acid biosynthetic process	0.0038	0.0002	21.21	1.1456e-06	1.72078e-05	VaccDscaff17-snap-gene-171.31;VaccDscaff27-snap-gene-135.14;VaccDscaff34-snap-gene-180.34;VaccDscaff45-snap-gene-136.33;VaccDscaff45-snap-gene-137.28	5	down	BP
GO:0009651	response to salt stress	0.0448	0.023	1.95	1.18188e-06	1.75554e-05	NewGene_3604;VaccDscaff1-augustus-gene-18.51;VaccDscaff1-augustus-gene-18.52;VaccDscaff1-augustus-gene-69.26;VaccDscaff10-augustus-gene-28.26;VaccDscaff10-augustus-gene-342.30;VaccDscaff10-augustus-gene-385.37;VaccDscaff10-augustus-gene-385.38;VaccDscaff10-augustus-gene-39.35;VaccDscaff102-snap-gene-2.48;VaccDscaff11-snap-gene-182.35;VaccDscaff1241-snap-gene-0.4;VaccDscaff13-augustus-gene-106.30;…	59	up&down	BP
GO:0033517	myo-inositol hexakisphosphate metabolic process	0.0061	0.0006	9.36	1.37397e-06	1.9965e-05	VaccDscaff11-processed-gene-324.5;VaccDscaff15-augustus-gene-311.35;VaccDscaff19-augustus-gene-362.28;VaccDscaff22-augustus-gene-256.38;VaccDscaff24-augustus-gene-70.33;VaccDscaff43-augustus-gene-130.36;VaccDscaff46-snap-gene-89.37;VaccDscaff47-augustus-gene-71.34	8	down	BP
GO:0071219	cellular response to molecule of bacterial origin	0.0061	0.0006	9.36	1.37397e-06	1.9965e-05	VaccDscaff17-snap-gene-171.31;VaccDscaff27-snap-gene-135.14;VaccDscaff34-snap-gene-180.34;VaccDscaff35-processed-gene-90.10;VaccDscaff4-processed-gene-181.0;VaccDscaff45-snap-gene-136.33;VaccDscaff45-snap-gene-137.28;VaccDscaff9-processed-gene-135.3	8	down	BP
GO:0002239	response to oomycetes	0.0106	0.0022	4.75	1.44655e-06	2.07937e-05	VaccDscaff16-processed-gene-326.6;VaccDscaff17-processed-gene-96.4;VaccDscaff17-snap-gene-171.31;VaccDscaff23-augustus-gene-7.23;VaccDscaff23-snap-gene-35.42;VaccDscaff27-processed-gene-61.19;VaccDscaff27-snap-gene-135.14;VaccDscaff34-snap-gene-180.34;VaccDscaff40-snap-gene-250.35;VaccDscaff41-augustus-gene-272.29;VaccDscaff45-snap-gene-136.33;VaccDscaff45-snap-gene-137.28;VaccDscaff53-augustus-g…	14	down	BP
GO:0050832	defense response to fungus	0.0296	0.0128	2.31	1.47515e-06	2.09791e-05	VaccDscaff1-augustus-gene-18.51;VaccDscaff1-augustus-gene-18.52;VaccDscaff10-augustus-gene-385.37;VaccDscaff10-augustus-gene-385.38;VaccDscaff17-processed-gene-328.10;VaccDscaff17-processed-gene-334.22;VaccDscaff17-snap-gene-122.34;VaccDscaff19-processed-gene-21.3;VaccDscaff19-processed-gene-21.4;VaccDscaff20-snap-gene-22.35;VaccDscaff206-processed-gene-1.6;VaccDscaff21-augustus-gene-58.51;VaccDs…	39	up&down	BP
GO:0045087	innate immune response	0.0342	0.0158	2.16	1.5984e-06	2.24927e-05	VaccDscaff1-augustus-gene-18.51;VaccDscaff1-augustus-gene-18.52;VaccDscaff10-augustus-gene-385.37;VaccDscaff10-augustus-gene-385.38;VaccDscaff13-processed-gene-15.25;VaccDscaff13-processed-gene-15.7;VaccDscaff14-processed-gene-144.5;VaccDscaff147-snap-gene-2.71;VaccDscaff17-snap-gene-171.31;VaccDscaff19-augustus-gene-4.26;VaccDscaff2-processed-gene-188.12;VaccDscaff20-augustus-gene-4.32;VaccDscaf…	45	down	BP
GO:0010264	myo-inositol hexakisphosphate biosynthetic process	0.0061	0.0007	9.05	1.82515e-06	2.5416e-05	VaccDscaff11-processed-gene-324.5;VaccDscaff15-augustus-gene-311.35;VaccDscaff19-augustus-gene-362.28;VaccDscaff22-augustus-gene-256.38;VaccDscaff24-augustus-gene-70.33;VaccDscaff43-augustus-gene-130.36;VaccDscaff46-snap-gene-89.37;VaccDscaff47-augustus-gene-71.34	8	down	BP
GO:0006817	phosphate ion transport	0.0076	0.0011	6.66	2.02738e-06	2.79411e-05	VaccDscaff12-processed-gene-137.3;VaccDscaff23-processed-gene-274.7;VaccDscaff4-augustus-gene-318.23;VaccDscaff4-augustus-gene-319.21;VaccDscaff40-processed-gene-62.0;VaccDscaff40-processed-gene-62.1;VaccDscaff41-processed-gene-4.4;VaccDscaff41-snap-gene-4.26;VaccDscaff5-snap-gene-72.26;VaccDscaff9-augustus-gene-294.26	10	down	BP
GO:0006541	glutamine metabolic process	0.0076	0.0012	6.53	2.44398e-06	3.30769e-05	VaccDscaff18-snap-gene-291.44;VaccDscaff22-augustus-gene-294.17;VaccDscaff287-snap-gene-0.55;VaccDscaff37-augustus-gene-288.20;VaccDscaff38-augustus-gene-16.25;VaccDscaff39-augustus-gene-14.27;VaccDscaff43-augustus-gene-88.21;VaccDscaff43-augustus-gene-95.21;VaccDscaff47-augustus-gene-111.19;VaccDscaff6-augustus-gene-407.33	10	down	BP
GO:0080090	regulation of primary metabolic process	0.1579	0.1161	1.36	2.44952e-06	3.30769e-05	NewGene_10946;NewGene_10949;NewGene_3950;NewGene_3951;NewGene_7409;NewGene_744;VaccDscaff1-augustus-gene-218.14;VaccDscaff1-processed-gene-308.0;VaccDscaff1-processed-gene-387.6;VaccDscaff10-processed-gene-123.6;VaccDscaff11-augustus-gene-207.26;VaccDscaff11-augustus-gene-278.28;VaccDscaff11-processed-gene-179.1;VaccDscaff112-snap-gene-1.25;VaccDscaff12-snap-gene-296.36;VaccDscaff124-augustus-gen…	208	up&down	BP
GO:1902356	oxaloacetate(2-) transmembrane transport	0.0046	0.0003	13.58	2.57535e-06	3.44283e-05	VaccDscaff12-processed-gene-137.3;VaccDscaff23-processed-gene-274.7;VaccDscaff40-processed-gene-62.0;VaccDscaff40-processed-gene-62.1;VaccDscaff41-processed-gene-4.4;VaccDscaff41-snap-gene-4.26	6	down	BP
GO:0010193	response to ozone	0.0076	0.0012	6.4	2.93302e-06	3.8483e-05	VaccDscaff21-augustus-gene-44.36;VaccDscaff22-augustus-gene-109.13;VaccDscaff26-augustus-gene-44.51;VaccDscaff26-snap-gene-143.37;VaccDscaff29-augustus-gene-44.32;VaccDscaff35-augustus-gene-318.30;VaccDscaff36-augustus-gene-7.25;VaccDscaff4-augustus-gene-410.18;VaccDscaff43-augustus-gene-258.25;VaccDscaff9-augustus-gene-407.29	10	down	BP
GO:0009751	response to salicylic acid	0.0175	0.0058	3.03	2.93622e-06	3.8483e-05	VaccDscaff11-snap-gene-182.35;VaccDscaff14-processed-gene-144.5;VaccDscaff15-augustus-gene-158.18;VaccDscaff17-processed-gene-328.10;VaccDscaff17-processed-gene-334.22;VaccDscaff19-augustus-gene-248.29;VaccDscaff2-processed-gene-188.12;VaccDscaff21-augustus-gene-44.36;VaccDscaff22-augustus-gene-109.13;VaccDscaff23-processed-gene-42.41;VaccDscaff24-augustus-gene-215.16;VaccDscaff25-processed-gene-…	23	up&down	BP
GO:1901617	organic hydroxy compound biosynthetic process	0.0182	0.0062	2.93	3.15788e-06	4.09862e-05	VaccDscaff11-processed-gene-324.5;VaccDscaff12-augustus-gene-15.23;VaccDscaff12-augustus-gene-31.26;VaccDscaff14-augustus-gene-394.36;VaccDscaff15-augustus-gene-157.16;VaccDscaff15-augustus-gene-311.35;VaccDscaff17-snap-gene-171.31;VaccDscaff186-augustus-gene-0.23;VaccDscaff19-augustus-gene-362.28;VaccDscaff2-processed-gene-101.13;VaccDscaff2-snap-gene-447.54;VaccDscaff22-augustus-gene-256.38;Vac…	24	down	BP
GO:0034220	ion transmembrane transport	0.0364	0.0179	2.04	3.43423e-06	4.41444e-05	VaccDscaff1-augustus-gene-448.48;VaccDscaff1-augustus-gene-69.26;VaccDscaff10-augustus-gene-28.26;VaccDscaff10-augustus-gene-342.30;VaccDscaff11-augustus-gene-326.27;VaccDscaff12-processed-gene-137.3;VaccDscaff1241-snap-gene-0.4;VaccDscaff13-augustus-gene-115.18;VaccDscaff13-snap-gene-57.53;VaccDscaff14-augustus-gene-154.24;VaccDscaff15-processed-gene-377.23;VaccDscaff165-snap-gene-1.38;VaccDscaf…	48	up&down	BP
GO:0016052	carbohydrate catabolic process	0.0144	0.0042	3.41	3.68974e-06	4.69771e-05	VaccDscaff1-augustus-gene-18.51;VaccDscaff1-augustus-gene-18.52;VaccDscaff1-augustus-gene-293.20;VaccDscaff10-augustus-gene-137.20;VaccDscaff10-augustus-gene-385.37;VaccDscaff10-augustus-gene-385.38;VaccDscaff14-snap-gene-348.60;VaccDscaff14-snap-gene-348.61;VaccDscaff2-augustus-gene-402.44;VaccDscaff2-snap-gene-401.27;VaccDscaff22-snap-gene-225.27;VaccDscaff3-snap-gene-11.43;VaccDscaff4-snap-gen…	19	down	BP
GO:0032101	regulation of response to external stimulus	0.0182	0.0063	2.88	4.29268e-06	5.4138e-05	VaccDscaff124-augustus-gene-0.28;VaccDscaff124-augustus-gene-1.36;VaccDscaff13-augustus-gene-106.30;VaccDscaff13-augustus-gene-106.32;VaccDscaff14-snap-gene-196.42;VaccDscaff17-processed-gene-379.14;VaccDscaff17-snap-gene-171.31;VaccDscaff18-processed-gene-354.8;VaccDscaff19-augustus-gene-4.26;VaccDscaff2-processed-gene-235.6;VaccDscaff20-augustus-gene-4.32;VaccDscaff27-snap-gene-135.14;VaccDscaf…	24	up&down	BP
GO:0051171	regulation of nitrogen compound metabolic process	0.1519	0.1118	1.36	4.43792e-06	5.54467e-05	NewGene_10946;NewGene_10949;NewGene_3950;NewGene_3951;NewGene_7409;NewGene_744;VaccDscaff1-augustus-gene-218.14;VaccDscaff1-processed-gene-308.0;VaccDscaff1-processed-gene-387.6;VaccDscaff10-processed-gene-123.6;VaccDscaff11-augustus-gene-207.26;VaccDscaff11-augustus-gene-278.28;VaccDscaff112-snap-gene-1.25;VaccDscaff12-snap-gene-296.36;VaccDscaff124-augustus-gene-0.28;VaccDscaff124-augustus-gene…	200	up&down	BP
GO:2000112	regulation of cellular macromolecule biosynthetic process	0.1268	0.0903	1.4	4.7665e-06	5.90006e-05	NewGene_10946;NewGene_10949;NewGene_3950;NewGene_3951;NewGene_7409;NewGene_744;VaccDscaff1-augustus-gene-218.14;VaccDscaff1-processed-gene-387.6;VaccDscaff11-augustus-gene-207.26;VaccDscaff112-snap-gene-1.25;VaccDscaff12-snap-gene-296.36;VaccDscaff13-augustus-gene-254.20;VaccDscaff131-processed-gene-2.9;VaccDscaff14-augustus-gene-246.31;VaccDscaff14-augustus-gene-288.34;VaccDscaff14-processed-gen…	167	up&down	BP
GO:0005992	trehalose biosynthetic process	0.0084	0.0015	5.41	5.30751e-06	6.50946e-05	VaccDscaff13-augustus-gene-12.21;VaccDscaff21-augustus-gene-85.22;VaccDscaff26-augustus-gene-83.16;VaccDscaff29-augustus-gene-84.21;VaccDscaff30-processed-gene-268.14;VaccDscaff33-augustus-gene-254.24;VaccDscaff37-augustus-gene-296.26;VaccDscaff38-augustus-gene-13.19;VaccDscaff39-augustus-gene-6.34;VaccDscaff42-augustus-gene-49.30;VaccDscaff6-augustus-gene-415.25	11	down	BP
GO:0006816	calcium ion transport	0.0144	0.0043	3.32	5.41062e-06	6.57558e-05	VaccDscaff10-augustus-gene-28.26;VaccDscaff1241-snap-gene-0.4;VaccDscaff13-augustus-gene-115.18;VaccDscaff32-augustus-gene-270.23;VaccDscaff32-processed-gene-260.9;VaccDscaff35-augustus-gene-32.26;VaccDscaff35-processed-gene-32.11;VaccDscaff36-processed-gene-276.24;VaccDscaff36-snap-gene-276.39;VaccDscaff36-snap-gene-276.40;VaccDscaff4-augustus-gene-56.19;VaccDscaff4-augustus-gene-56.21;VaccDscaf…	19	down	BP
GO:0002376	immune system process	0.0387	0.0198	1.95	5.68404e-06	6.84564e-05	VaccDscaff1-augustus-gene-18.51;VaccDscaff1-augustus-gene-18.52;VaccDscaff10-augustus-gene-385.37;VaccDscaff10-augustus-gene-385.38;VaccDscaff106-augustus-gene-0.23;VaccDscaff11-augustus-gene-236.23;VaccDscaff13-processed-gene-15.25;VaccDscaff13-processed-gene-15.7;VaccDscaff14-processed-gene-144.5;VaccDscaff147-snap-gene-2.71;VaccDscaff15-augustus-gene-230.30;VaccDscaff17-snap-gene-171.31;VaccDs…	51	up&down	BP
GO:0006955	immune response	0.0342	0.0167	2.04	6.62304e-06	7.90532e-05	VaccDscaff1-augustus-gene-18.51;VaccDscaff1-augustus-gene-18.52;VaccDscaff10-augustus-gene-385.37;VaccDscaff10-augustus-gene-385.38;VaccDscaff13-processed-gene-15.25;VaccDscaff13-processed-gene-15.7;VaccDscaff14-processed-gene-144.5;VaccDscaff147-snap-gene-2.71;VaccDscaff17-snap-gene-171.31;VaccDscaff19-augustus-gene-4.26;VaccDscaff2-processed-gene-188.12;VaccDscaff20-augustus-gene-4.32;VaccDscaf…	45	down	BP
GO:0051865	protein autoubiquitination	0.0099	0.0022	4.46	7.02788e-06	8.31431e-05	VaccDscaff205-augustus-gene-1.44;VaccDscaff21-processed-gene-280.23;VaccDscaff21-processed-gene-283.9;VaccDscaff26-processed-gene-267.18;VaccDscaff26-processed-gene-267.5;VaccDscaff26-processed-gene-267.6;VaccDscaff26-processed-gene-269.8;VaccDscaff29-processed-gene-258.8;VaccDscaff33-processed-gene-71.14;VaccDscaff33-processed-gene-71.21;VaccDscaff33-processed-gene-71.23;VaccDscaff33-processed-g…	13	up&down	BP
GO:1901419	regulation of response to alcohol	0.0197	0.0074	2.66	7.39959e-06	8.60181e-05	VaccDscaff1-snap-gene-247.21;VaccDscaff10-augustus-gene-39.35;VaccDscaff10-processed-gene-186.12;VaccDscaff13-augustus-gene-106.30;VaccDscaff13-augustus-gene-106.32;VaccDscaff17-snap-gene-171.31;VaccDscaff19-processed-gene-135.9;VaccDscaff20-processed-gene-133.0;VaccDscaff27-snap-gene-135.14;VaccDscaff28-processed-gene-213.2;VaccDscaff300-snap-gene-0.48;VaccDscaff31-processed-gene-29.14;VaccDscaf…	26	up&down	BP
GO:1905957	regulation of cellular response to alcohol	0.0197	0.0074	2.66	7.39959e-06	8.60181e-05	VaccDscaff1-snap-gene-247.21;VaccDscaff10-augustus-gene-39.35;VaccDscaff10-processed-gene-186.12;VaccDscaff13-augustus-gene-106.30;VaccDscaff13-augustus-gene-106.32;VaccDscaff17-snap-gene-171.31;VaccDscaff19-processed-gene-135.9;VaccDscaff20-processed-gene-133.0;VaccDscaff27-snap-gene-135.14;VaccDscaff28-processed-gene-213.2;VaccDscaff300-snap-gene-0.48;VaccDscaff31-processed-gene-29.14;VaccDscaf…	26	up&down	BP
GO:0009787	regulation of abscisic acid-activated signaling pathway	0.0197	0.0075	2.63	8.67796e-06	0.000100009	VaccDscaff1-snap-gene-247.21;VaccDscaff10-augustus-gene-39.35;VaccDscaff10-processed-gene-186.12;VaccDscaff13-augustus-gene-106.30;VaccDscaff13-augustus-gene-106.32;VaccDscaff17-snap-gene-171.31;VaccDscaff19-processed-gene-135.9;VaccDscaff20-processed-gene-133.0;VaccDscaff27-snap-gene-135.14;VaccDscaff28-processed-gene-213.2;VaccDscaff300-snap-gene-0.48;VaccDscaff31-processed-gene-29.14;VaccDscaf…	26	up&down	BP
GO:0015744	succinate transport	0.0046	0.0004	11.31	8.85332e-06	0.000101158	VaccDscaff12-processed-gene-137.3;VaccDscaff23-processed-gene-274.7;VaccDscaff40-processed-gene-62.0;VaccDscaff40-processed-gene-62.1;VaccDscaff41-processed-gene-4.4;VaccDscaff41-snap-gene-4.26	6	down	BP
GO:0031323	regulation of cellular metabolic process	0.1587	0.1191	1.33	8.9534e-06	0.000101435	NewGene_10946;NewGene_10949;NewGene_3950;NewGene_3951;NewGene_7409;NewGene_744;VaccDscaff1-augustus-gene-218.14;VaccDscaff1-processed-gene-308.0;VaccDscaff1-processed-gene-387.6;VaccDscaff10-processed-gene-123.6;VaccDscaff11-augustus-gene-207.26;VaccDscaff11-augustus-gene-278.28;VaccDscaff112-snap-gene-1.25;VaccDscaff12-snap-gene-296.36;VaccDscaff124-augustus-gene-0.28;VaccDscaff124-augustus-gene…	209	up&down	BP
GO:0030001	metal ion transport	0.0342	0.017	2.02	9.24501e-06	0.000103858	VaccDscaff1-augustus-gene-448.48;VaccDscaff10-augustus-gene-28.26;VaccDscaff1065-augustus-gene-0.6;VaccDscaff1076-augustus-gene-0.6;VaccDscaff11-augustus-gene-325.34;VaccDscaff120-augustus-gene-1.26;VaccDscaff1241-snap-gene-0.4;VaccDscaff13-augustus-gene-115.18;VaccDscaff145-augustus-gene-2.49;VaccDscaff15-augustus-gene-212.28;VaccDscaff15-augustus-gene-316.27;VaccDscaff15-processed-gene-377.23;V…	45	up&down	BP
GO:0046885	regulation of hormone biosynthetic process	0.0091	0.0019	4.68	9.42067e-06	0.00010495	VaccDscaff17-snap-gene-171.31;VaccDscaff20-augustus-gene-163.20;VaccDscaff23-processed-gene-42.41;VaccDscaff27-snap-gene-135.14;VaccDscaff28-augustus-gene-161.35;VaccDscaff34-snap-gene-180.34;VaccDscaff40-augustus-gene-261.27;VaccDscaff41-processed-gene-246.14;VaccDscaff44-augustus-gene-162.31;VaccDscaff45-snap-gene-136.33;VaccDscaff45-snap-gene-137.28;VaccDscaff48-processed-gene-83.3	12	up&down	BP
GO:1900030	regulation of pectin biosynthetic process	0.003	0.0001	22.63	1.0729e-05	0.000118537	VaccDscaff14-processed-gene-144.5;VaccDscaff2-processed-gene-188.12;VaccDscaff25-processed-gene-221.12;VaccDscaff3-processed-gene-254.2	4	down	BP
GO:0098662	inorganic cation transmembrane transport	0.0228	0.0095	2.41	1.08898e-05	0.000119327	VaccDscaff1-augustus-gene-448.48;VaccDscaff1-augustus-gene-69.26;VaccDscaff10-augustus-gene-28.26;VaccDscaff10-augustus-gene-342.30;VaccDscaff1241-snap-gene-0.4;VaccDscaff13-augustus-gene-115.18;VaccDscaff15-processed-gene-377.23;VaccDscaff24-snap-gene-12.49;VaccDscaff32-augustus-gene-270.23;VaccDscaff32-processed-gene-260.9;VaccDscaff35-augustus-gene-32.26;VaccDscaff35-processed-gene-32.11;VaccD…	30	down	BP
GO:0032958	inositol phosphate biosynthetic process	0.0061	0.0009	7.15	1.2371e-05	0.000133856	VaccDscaff11-processed-gene-324.5;VaccDscaff15-augustus-gene-311.35;VaccDscaff19-augustus-gene-362.28;VaccDscaff22-augustus-gene-256.38;VaccDscaff24-augustus-gene-70.33;VaccDscaff43-augustus-gene-130.36;VaccDscaff46-snap-gene-89.37;VaccDscaff47-augustus-gene-71.34	8	down	BP
GO:0015709	thiosulfate transport	0.0046	0.0004	10.72	1.26162e-05	0.000133856	VaccDscaff12-processed-gene-137.3;VaccDscaff23-processed-gene-274.7;VaccDscaff40-processed-gene-62.0;VaccDscaff40-processed-gene-62.1;VaccDscaff41-processed-gene-4.4;VaccDscaff41-snap-gene-4.26	6	down	BP
GO:0015729	oxaloacetate transport	0.0046	0.0004	10.72	1.26162e-05	0.000133856	VaccDscaff12-processed-gene-137.3;VaccDscaff23-processed-gene-274.7;VaccDscaff40-processed-gene-62.0;VaccDscaff40-processed-gene-62.1;VaccDscaff41-processed-gene-4.4;VaccDscaff41-snap-gene-4.26	6	down	BP
GO:0015936	coenzyme A metabolic process	0.0046	0.0004	10.72	1.26162e-05	0.000133856	VaccDscaff12-augustus-gene-15.23;VaccDscaff12-augustus-gene-31.26;VaccDscaff14-augustus-gene-394.36;VaccDscaff186-augustus-gene-0.23;VaccDscaff2-snap-gene-447.54;VaccDscaff23-processed-gene-364.3	6	down	BP
GO:0045493	xylan catabolic process	0.0038	0.0003	14.14	1.46787e-05	0.000154513	VaccDscaff14-snap-gene-348.60;VaccDscaff14-snap-gene-348.61;VaccDscaff2-augustus-gene-402.44;VaccDscaff2-snap-gene-401.27;VaccDscaff3-snap-gene-11.43	5	down	BP
GO:0044247	cellular polysaccharide catabolic process	0.0076	0.0014	5.3	1.6996e-05	0.000177508	VaccDscaff1-augustus-gene-18.51;VaccDscaff1-augustus-gene-18.52;VaccDscaff10-augustus-gene-385.37;VaccDscaff10-augustus-gene-385.38;VaccDscaff22-snap-gene-225.27;VaccDscaff46-snap-gene-120.35;VaccDscaff5-augustus-gene-16.29;VaccDscaff5-augustus-gene-16.30;VaccDscaff8-augustus-gene-397.46;VaccDscaff8-augustus-gene-397.47	10	down	BP
GO:0009052	pentose-phosphate shunt, non-oxidative branch	0.0046	0.0004	10.18	1.75732e-05	0.000182113	VaccDscaff2-processed-gene-239.25;VaccDscaff20-processed-gene-145.0;VaccDscaff28-processed-gene-200.6;VaccDscaff28-processed-gene-205.2;VaccDscaff3-processed-gene-199.0;VaccDscaff44-processed-gene-199.2	6	down	BP
GO:0010045	response to nickel cation	0.003	0.0002	19.4	2.44472e-05	0.000242089	VaccDscaff21-processed-gene-155.6;VaccDscaff26-processed-gene-158.3;VaccDscaff29-processed-gene-155.8;VaccDscaff33-processed-gene-183.0	4	down	BP
GO:0044458	motile cilium assembly	0.003	0.0002	19.4	2.44472e-05	0.000242089	VaccDscaff12-augustus-gene-234.13;VaccDscaff23-augustus-gene-246.12;VaccDscaff40-augustus-gene-81.16;VaccDscaff41-augustus-gene-71.26	4	down	BP
GO:0071289	cellular response to nickel ion	0.003	0.0002	19.4	2.44472e-05	0.000242089	VaccDscaff21-processed-gene-155.6;VaccDscaff26-processed-gene-158.3;VaccDscaff29-processed-gene-155.8;VaccDscaff33-processed-gene-183.0	4	down	BP
GO:0071629	cytoplasm protein quality control by the ubiquitin-proteasome system	0.003	0.0002	19.4	2.44472e-05	0.000242089	VaccDscaff19-augustus-gene-21.22;VaccDscaff20-augustus-gene-22.27;VaccDscaff28-augustus-gene-351.17;VaccDscaff48-augustus-gene-77.25	4	down	BP
GO:1900101	regulation of endoplasmic reticulum unfolded protein response	0.003	0.0002	19.4	2.44472e-05	0.000242089	VaccDscaff19-augustus-gene-4.26;VaccDscaff20-augustus-gene-4.32;VaccDscaff28-augustus-gene-346.38;VaccDscaff48-augustus-gene-106.35	4	down	BP
GO:1900103	positive regulation of endoplasmic reticulum unfolded protein response	0.003	0.0002	19.4	2.44472e-05	0.000242089	VaccDscaff19-augustus-gene-4.26;VaccDscaff20-augustus-gene-4.32;VaccDscaff28-augustus-gene-346.38;VaccDscaff48-augustus-gene-106.35	4	down	BP
GO:0010421	hydrogen peroxide-mediated programmed cell death	0.0023	0.0001	33.94	2.55162e-05	0.000243651	VaccDscaff11-augustus-gene-10.21;VaccDscaff15-augustus-gene-21.22;VaccDscaff44-augustus-gene-238.23	3	down	BP
GO:0015690	aluminum cation transport	0.0023	0.0001	33.94	2.55162e-05	0.000243651	VaccDscaff23-snap-gene-35.42;VaccDscaff40-snap-gene-250.35;VaccDscaff60-snap-gene-5.38	3	down	BP
GO:0036474	cell death in response to hydrogen peroxide	0.0023	0.0001	33.94	2.55162e-05	0.000243651	VaccDscaff11-augustus-gene-10.21;VaccDscaff15-augustus-gene-21.22;VaccDscaff44-augustus-gene-238.23	3	down	BP
GO:0072512	trivalent inorganic cation transport	0.0023	0.0001	33.94	2.55162e-05	0.000243651	VaccDscaff23-snap-gene-35.42;VaccDscaff40-snap-gene-250.35;VaccDscaff60-snap-gene-5.38	3	down	BP
GO:0080136	priming of cellular response to stress	0.0023	0.0001	33.94	2.55162e-05	0.000243651	VaccDscaff22-snap-gene-268.28;VaccDscaff46-augustus-gene-101.29;VaccDscaff47-augustus-gene-83.25	3	down	BP
GO:0071422	succinate transmembrane transport	0.0046	0.0005	9.26	3.21617e-05	0.000300988	VaccDscaff12-processed-gene-137.3;VaccDscaff23-processed-gene-274.7;VaccDscaff40-processed-gene-62.0;VaccDscaff40-processed-gene-62.1;VaccDscaff41-processed-gene-4.4;VaccDscaff41-snap-gene-4.26	6	down	BP
GO:1902358	sulfate transmembrane transport	0.0046	0.0005	9.26	3.21617e-05	0.000300988	VaccDscaff12-processed-gene-137.3;VaccDscaff23-processed-gene-274.7;VaccDscaff40-processed-gene-62.0;VaccDscaff40-processed-gene-62.1;VaccDscaff41-processed-gene-4.4;VaccDscaff41-snap-gene-4.26	6	down	BP
GO:0046173	polyol biosynthetic process	0.0061	0.001	6.31	3.21962e-05	0.000300988	VaccDscaff11-processed-gene-324.5;VaccDscaff15-augustus-gene-311.35;VaccDscaff19-augustus-gene-362.28;VaccDscaff22-augustus-gene-256.38;VaccDscaff24-augustus-gene-70.33;VaccDscaff43-augustus-gene-130.36;VaccDscaff46-snap-gene-89.37;VaccDscaff47-augustus-gene-71.34	8	down	BP
GO:0007205	protein kinase C-activating G protein-coupled receptor signaling pathway	0.0053	0.0007	7.42	3.34588e-05	0.000310619	VaccDscaff37-augustus-gene-175.24;VaccDscaff38-augustus-gene-245.23;VaccDscaff39-augustus-gene-139.18;VaccDscaff6-augustus-gene-116.24;VaccDscaff6-augustus-gene-61.26;VaccDscaff953-snap-gene-0.8;VaccDscaff958-snap-gene-0.7	7	down	BP
GO:0006811	ion transport	0.0448	0.0257	1.74	3.44243e-05	0.000317378	VaccDscaff1-augustus-gene-448.48;VaccDscaff1-augustus-gene-69.26;VaccDscaff10-augustus-gene-28.26;VaccDscaff10-augustus-gene-342.30;VaccDscaff1065-augustus-gene-0.6;VaccDscaff1076-augustus-gene-0.6;VaccDscaff11-augustus-gene-326.27;VaccDscaff12-processed-gene-137.3;VaccDscaff1241-snap-gene-0.4;VaccDscaff13-augustus-gene-115.18;VaccDscaff13-snap-gene-57.53;VaccDscaff14-augustus-gene-154.24;VaccDsc…	59	up&down	BP
GO:0006355	regulation of transcription, DNA-templated	0.1587	0.1218	1.3	3.5238e-05	0.000322656	NewGene_10946;NewGene_10949;NewGene_3950;NewGene_3951;NewGene_7409;NewGene_744;NewGene_7664;NewGene_8281;VaccDscaff1-augustus-gene-218.14;VaccDscaff1-processed-gene-387.6;VaccDscaff11-augustus-gene-207.26;VaccDscaff11-augustus-gene-280.28;VaccDscaff112-snap-gene-1.25;VaccDscaff12-snap-gene-296.36;VaccDscaff13-augustus-gene-254.20;VaccDscaff13-augustus-gene-50.35;VaccDscaff131-processed-gene-2.9;V…	209	up&down	BP
GO:0051273	beta-glucan metabolic process	0.0084	0.0019	4.44	3.61601e-05	0.000328846	VaccDscaff1-augustus-gene-18.51;VaccDscaff1-augustus-gene-18.52;VaccDscaff10-augustus-gene-1.25;VaccDscaff10-augustus-gene-385.37;VaccDscaff10-augustus-gene-385.38;VaccDscaff26-snap-gene-143.37;VaccDscaff5-augustus-gene-16.29;VaccDscaff5-augustus-gene-16.30;VaccDscaff8-augustus-gene-397.46;VaccDscaff8-augustus-gene-397.47;VaccDscaff8-augustus-gene-8.25	11	down	BP
GO:0043647	inositol phosphate metabolic process	0.0061	0.001	6.17	3.83386e-05	0.000346302	VaccDscaff11-processed-gene-324.5;VaccDscaff15-augustus-gene-311.35;VaccDscaff19-augustus-gene-362.28;VaccDscaff22-augustus-gene-256.38;VaccDscaff24-augustus-gene-70.33;VaccDscaff43-augustus-gene-130.36;VaccDscaff46-snap-gene-89.37;VaccDscaff47-augustus-gene-71.34	8	down	BP
GO:0060255	regulation of macromolecule metabolic process	0.1564	0.1201	1.3	4.28724e-05	0.000384655	NewGene_10946;NewGene_10949;NewGene_3950;NewGene_3951;NewGene_7409;NewGene_744;VaccDscaff1-augustus-gene-218.14;VaccDscaff1-processed-gene-308.0;VaccDscaff1-processed-gene-387.6;VaccDscaff10-processed-gene-123.6;VaccDscaff11-augustus-gene-207.26;VaccDscaff11-augustus-gene-278.28;VaccDscaff11-snap-gene-388.42;VaccDscaff112-snap-gene-1.25;VaccDscaff12-snap-gene-296.36;VaccDscaff124-augustus-gene-0.…	206	up&down	BP
GO:0009266	response to temperature stimulus	0.0463	0.0272	1.7	4.61547e-05	0.000411343	NewGene_3604;VaccDscaff11-augustus-gene-389.42;VaccDscaff14-processed-gene-144.5;VaccDscaff14-snap-gene-332.43;VaccDscaff15-augustus-gene-381.38;VaccDscaff18-processed-gene-194.7;VaccDscaff19-augustus-gene-4.26;VaccDscaff2-augustus-gene-385.37;VaccDscaff2-augustus-gene-386.35;VaccDscaff2-processed-gene-188.12;VaccDscaff2-snap-gene-385.42;VaccDscaff2-snap-gene-386.50;VaccDscaff20-augustus-gene-4.3…	61	up&down	BP
GO:0003352	regulation of cilium movement	0.003	0.0002	16.97	4.77488e-05	0.000414497	VaccDscaff12-augustus-gene-234.13;VaccDscaff23-augustus-gene-246.12;VaccDscaff40-augustus-gene-81.16;VaccDscaff41-augustus-gene-71.26	4	down	BP
GO:0003356	regulation of cilium beat frequency	0.003	0.0002	16.97	4.77488e-05	0.000414497	VaccDscaff12-augustus-gene-234.13;VaccDscaff23-augustus-gene-246.12;VaccDscaff40-augustus-gene-81.16;VaccDscaff41-augustus-gene-71.26	4	down	BP
GO:0006657	CDP-choline pathway	0.003	0.0002	16.97	4.77488e-05	0.000414497	VaccDscaff14-snap-gene-275.26;VaccDscaff2-augustus-gene-321.21;VaccDscaff25-augustus-gene-318.26;VaccDscaff3-augustus-gene-83.27	4	down	BP
GO:0070286	axonemal dynein complex assembly	0.003	0.0002	16.97	4.77488e-05	0.000414497	VaccDscaff12-augustus-gene-234.13;VaccDscaff23-augustus-gene-246.12;VaccDscaff40-augustus-gene-81.16;VaccDscaff41-augustus-gene-71.26	4	down	BP
GO:0044275	cellular carbohydrate catabolic process	0.0084	0.0019	4.29	5.03171e-05	0.000433974	VaccDscaff1-augustus-gene-18.51;VaccDscaff1-augustus-gene-18.52;VaccDscaff10-augustus-gene-385.37;VaccDscaff10-augustus-gene-385.38;VaccDscaff22-snap-gene-225.27;VaccDscaff4-snap-gene-34.57;VaccDscaff46-snap-gene-120.35;VaccDscaff5-augustus-gene-16.29;VaccDscaff5-augustus-gene-16.30;VaccDscaff8-augustus-gene-397.46;VaccDscaff8-augustus-gene-397.47	11	down	BP
GO:0032881	regulation of polysaccharide metabolic process	0.0053	0.0008	6.99	5.07979e-05	0.000435313	VaccDscaff14-processed-gene-144.5;VaccDscaff2-processed-gene-188.12;VaccDscaff20-augustus-gene-163.20;VaccDscaff25-processed-gene-221.12;VaccDscaff28-augustus-gene-161.35;VaccDscaff3-processed-gene-254.2;VaccDscaff44-augustus-gene-162.31	7	down	BP
GO:0009696	salicylic acid metabolic process	0.0053	0.0008	6.79	6.18876e-05	0.000526967	VaccDscaff17-snap-gene-171.31;VaccDscaff27-snap-gene-135.14;VaccDscaff34-snap-gene-180.34;VaccDscaff45-snap-gene-136.33;VaccDscaff45-snap-gene-137.28;VaccDscaff79-processed-gene-6.18;VaccDscaff96-processed-gene-3.4	7	down	BP
GO:0035725	sodium ion transmembrane transport	0.0046	0.0006	8.15	7.07744e-05	0.000598824	VaccDscaff10-augustus-gene-28.26;VaccDscaff1241-snap-gene-0.4;VaccDscaff15-processed-gene-377.23;VaccDscaff24-snap-gene-12.49;VaccDscaff5-augustus-gene-393.32;VaccDscaff51-snap-gene-14.33	6	down	BP
GO:0071456	cellular response to hypoxia	0.0061	0.0011	5.66	7.35542e-05	0.00061843	VaccDscaff160-processed-gene-2.3;VaccDscaff17-snap-gene-171.31;VaccDscaff27-snap-gene-135.14;VaccDscaff31-processed-gene-71.10;VaccDscaff34-snap-gene-180.34;VaccDscaff38-processed-gene-100.5;VaccDscaff45-snap-gene-136.33;VaccDscaff45-snap-gene-137.28	8	down	BP
GO:0098655	cation transmembrane transport	0.0235	0.0111	2.13	8.32946e-05	0.000695948	VaccDscaff1-augustus-gene-448.48;VaccDscaff1-augustus-gene-69.26;VaccDscaff10-augustus-gene-28.26;VaccDscaff10-augustus-gene-342.30;VaccDscaff1241-snap-gene-0.4;VaccDscaff13-augustus-gene-115.18;VaccDscaff15-processed-gene-377.23;VaccDscaff165-snap-gene-1.38;VaccDscaff24-snap-gene-12.49;VaccDscaff32-augustus-gene-270.23;VaccDscaff32-processed-gene-260.9;VaccDscaff35-augustus-gene-32.26;VaccDscaff…	31	down	BP
GO:0071555	cell wall organization	0.0281	0.0142	1.97	8.42189e-05	0.0006993	VaccDscaff1-augustus-gene-319.26;VaccDscaff10-augustus-gene-1.25;VaccDscaff14-processed-gene-15.18;VaccDscaff148-processed-gene-1.18;VaccDscaff160-augustus-gene-2.39;VaccDscaff160-augustus-gene-2.40;VaccDscaff160-snap-gene-2.46;VaccDscaff2-processed-gene-101.13;VaccDscaff2-processed-gene-26.14;VaccDscaff2-snap-gene-320.29;VaccDscaff20-snap-gene-86.34;VaccDscaff21-augustus-gene-22.20;VaccDscaff21-…	37	up&down	BP
GO:0010675	regulation of cellular carbohydrate metabolic process	0.0061	0.0011	5.54	8.56492e-05	0.000706787	VaccDscaff14-processed-gene-144.5;VaccDscaff2-processed-gene-188.12;VaccDscaff20-augustus-gene-163.20;VaccDscaff25-augustus-gene-62.24;VaccDscaff25-processed-gene-221.12;VaccDscaff28-augustus-gene-161.35;VaccDscaff3-processed-gene-254.2;VaccDscaff44-augustus-gene-162.31	8	up&down	BP
GO:0005976	polysaccharide metabolic process	0.0205	0.0091	2.26	8.7501e-05	0.000717638	VaccDscaff1-augustus-gene-18.51;VaccDscaff1-augustus-gene-18.52;VaccDscaff10-augustus-gene-1.25;VaccDscaff10-augustus-gene-385.37;VaccDscaff10-augustus-gene-385.38;VaccDscaff14-processed-gene-15.18;VaccDscaff14-snap-gene-348.60;VaccDscaff14-snap-gene-348.61;VaccDscaff16-processed-gene-43.8;VaccDscaff18-processed-gene-355.11;VaccDscaff2-augustus-gene-402.44;VaccDscaff2-processed-gene-101.13;VaccDs…	27	up&down	BP
GO:0035435	phosphate ion transmembrane transport	0.0046	0.0006	7.83	8.97174e-05	0.000731329	VaccDscaff12-processed-gene-137.3;VaccDscaff23-processed-gene-274.7;VaccDscaff40-processed-gene-62.0;VaccDscaff40-processed-gene-62.1;VaccDscaff41-processed-gene-4.4;VaccDscaff41-snap-gene-4.26	6	down	BP
GO:0055085	transmembrane transport	0.0638	0.0418	1.53	9.59373e-05	0.000777291	NewGene_1856;VaccDscaff1-augustus-gene-448.48;VaccDscaff1-augustus-gene-69.26;VaccDscaff10-augustus-gene-28.26;VaccDscaff10-augustus-gene-342.30;VaccDscaff11-augustus-gene-326.27;VaccDscaff11-processed-gene-286.1;VaccDscaff11-processed-gene-286.3;VaccDscaff11-snap-gene-366.43;VaccDscaff12-augustus-gene-29.28;VaccDscaff12-augustus-gene-42.33;VaccDscaff12-augustus-gene-5.23;VaccDscaff12-processed-g…	84	up&down	BP
GO:0033609	oxalate metabolic process	0.0023	0.0001	25.46	9.98145e-05	0.000799019	VaccDscaff21-augustus-gene-58.51;VaccDscaff26-augustus-gene-61.51;VaccDscaff29-augustus-gene-61.39	3	down	BP
GO:0033611	oxalate catabolic process	0.0023	0.0001	25.46	9.98145e-05	0.000799019	VaccDscaff21-augustus-gene-58.51;VaccDscaff26-augustus-gene-61.51;VaccDscaff29-augustus-gene-61.39	3	down	BP
GO:0006082	organic acid metabolic process	0.0501	0.031	1.62	0.000110684	0.000875542	NewGene_10946;NewGene_10949;NewGene_3950;NewGene_3951;NewGene_744;VaccDscaff10-augustus-gene-39.35;VaccDscaff17-snap-gene-171.31;VaccDscaff188-augustus-gene-1.54;VaccDscaff19-processed-gene-135.9;VaccDscaff19-processed-gene-21.3;VaccDscaff19-processed-gene-21.4;VaccDscaff2-processed-gene-101.13;VaccDscaff20-augustus-gene-336.19;VaccDscaff20-processed-gene-133.0;VaccDscaff20-processed-gene-367.0;V…	66	up&down	BP
GO:0043436	oxoacid metabolic process	0.0501	0.031	1.62	0.000110684	0.000875542	NewGene_10946;NewGene_10949;NewGene_3950;NewGene_3951;NewGene_744;VaccDscaff10-augustus-gene-39.35;VaccDscaff17-snap-gene-171.31;VaccDscaff188-augustus-gene-1.54;VaccDscaff19-processed-gene-135.9;VaccDscaff19-processed-gene-21.3;VaccDscaff19-processed-gene-21.4;VaccDscaff2-processed-gene-101.13;VaccDscaff20-augustus-gene-336.19;VaccDscaff20-processed-gene-133.0;VaccDscaff20-processed-gene-367.0;V…	66	up&down	BP
GO:0001666	response to hypoxia	0.0114	0.0037	3.09	0.0001193	0.000938152	VaccDscaff12-processed-gene-238.6;VaccDscaff17-snap-gene-171.31;VaccDscaff27-snap-gene-135.14;VaccDscaff31-processed-gene-71.10;VaccDscaff34-snap-gene-180.34;VaccDscaff37-augustus-gene-172.29;VaccDscaff38-augustus-gene-136.22;VaccDscaff39-augustus-gene-142.20;VaccDscaff40-processed-gene-78.4;VaccDscaff40-snap-gene-77.37;VaccDscaff40-snap-gene-77.40;VaccDscaff41-snap-gene-67.21;VaccDscaff45-snap-g…	15	down	BP
GO:0055114	oxidation-reduction process	0.0812	0.0567	1.43	0.000130639	0.00102131	NewGene_2987;VaccDscaff1-augustus-gene-299.30;VaccDscaff1-augustus-gene-299.31;VaccDscaff1-augustus-gene-348.34;VaccDscaff10-processed-gene-43.7;VaccDscaff102-snap-gene-2.48;VaccDscaff1030-processed-gene-0.0;VaccDscaff11-augustus-gene-10.21;VaccDscaff11-snap-gene-249.28;VaccDscaff12-augustus-gene-15.23;VaccDscaff12-augustus-gene-31.26;VaccDscaff14-augustus-gene-278.17;VaccDscaff14-augustus-gene-3…	107	up&down	BP
GO:0008202	steroid metabolic process	0.0106	0.0034	3.17	0.000150567	0.00117026	VaccDscaff12-augustus-gene-15.23;VaccDscaff12-augustus-gene-31.26;VaccDscaff14-augustus-gene-394.36;VaccDscaff15-augustus-gene-157.16;VaccDscaff186-augustus-gene-0.23;VaccDscaff19-augustus-gene-18.27;VaccDscaff2-snap-gene-447.54;VaccDscaff20-augustus-gene-19.30;VaccDscaff24-snap-gene-215.18;VaccDscaff28-augustus-gene-353.61;VaccDscaff28-augustus-gene-353.62;VaccDscaff30-augustus-gene-299.44;VaccD…	14	up&down	BP
GO:0019222	regulation of metabolic process	0.1678	0.1332	1.26	0.000157332	0.00121577	NewGene_10946;NewGene_10949;NewGene_3950;NewGene_3951;NewGene_7409;NewGene_744;VaccDscaff1-augustus-gene-218.14;VaccDscaff1-processed-gene-308.0;VaccDscaff1-processed-gene-387.6;VaccDscaff10-processed-gene-123.6;VaccDscaff11-augustus-gene-207.26;VaccDscaff11-augustus-gene-278.28;VaccDscaff11-processed-gene-179.1;VaccDscaff11-snap-gene-388.42;VaccDscaff112-snap-gene-1.25;VaccDscaff12-snap-gene-296…	221	up&down	BP
GO:0009697	salicylic acid biosynthetic process	0.0038	0.0004	8.93	0.000181437	0.00139398	VaccDscaff17-snap-gene-171.31;VaccDscaff27-snap-gene-135.14;VaccDscaff34-snap-gene-180.34;VaccDscaff45-snap-gene-136.33;VaccDscaff45-snap-gene-137.28	5	down	BP
GO:0006814	sodium ion transport	0.0046	0.0007	6.79	0.000209232	0.00154083	VaccDscaff10-augustus-gene-28.26;VaccDscaff1241-snap-gene-0.4;VaccDscaff15-processed-gene-377.23;VaccDscaff24-snap-gene-12.49;VaccDscaff5-augustus-gene-393.32;VaccDscaff51-snap-gene-14.33	6	down	BP
GO:0001889	liver development	0.003	0.0002	12.34	0.000209677	0.00154083	VaccDscaff12-augustus-gene-234.13;VaccDscaff23-augustus-gene-246.12;VaccDscaff40-augustus-gene-81.16;VaccDscaff41-augustus-gene-71.26	4	down	BP
GO:0031016	pancreas development	0.003	0.0002	12.34	0.000209677	0.00154083	VaccDscaff12-augustus-gene-234.13;VaccDscaff23-augustus-gene-246.12;VaccDscaff40-augustus-gene-81.16;VaccDscaff41-augustus-gene-71.26	4	down	BP
GO:0035469	determination of pancreatic left/right asymmetry	0.003	0.0002	12.34	0.000209677	0.00154083	VaccDscaff12-augustus-gene-234.13;VaccDscaff23-augustus-gene-246.12;VaccDscaff40-augustus-gene-81.16;VaccDscaff41-augustus-gene-71.26	4	down	BP
GO:0071907	determination of digestive tract left/right asymmetry	0.003	0.0002	12.34	0.000209677	0.00154083	VaccDscaff12-augustus-gene-234.13;VaccDscaff23-augustus-gene-246.12;VaccDscaff40-augustus-gene-81.16;VaccDscaff41-augustus-gene-71.26	4	down	BP
GO:0071910	determination of liver left/right asymmetry	0.003	0.0002	12.34	0.000209677	0.00154083	VaccDscaff12-augustus-gene-234.13;VaccDscaff23-augustus-gene-246.12;VaccDscaff40-augustus-gene-81.16;VaccDscaff41-augustus-gene-71.26	4	down	BP
GO:0070838	divalent metal ion transport	0.0167	0.0071	2.36	0.000209771	0.00154083	VaccDscaff1-augustus-gene-448.48;VaccDscaff10-augustus-gene-28.26;VaccDscaff1241-snap-gene-0.4;VaccDscaff13-augustus-gene-115.18;VaccDscaff32-augustus-gene-270.23;VaccDscaff32-processed-gene-260.9;VaccDscaff35-augustus-gene-32.26;VaccDscaff35-processed-gene-32.11;VaccDscaff36-processed-gene-276.24;VaccDscaff36-snap-gene-276.39;VaccDscaff36-snap-gene-276.40;VaccDscaff4-augustus-gene-56.19;VaccDsca…	22	up&down	BP
GO:0072511	divalent inorganic cation transport	0.0167	0.0071	2.36	0.000209771	0.00154083	VaccDscaff1-augustus-gene-448.48;VaccDscaff10-augustus-gene-28.26;VaccDscaff1241-snap-gene-0.4;VaccDscaff13-augustus-gene-115.18;VaccDscaff32-augustus-gene-270.23;VaccDscaff32-processed-gene-260.9;VaccDscaff35-augustus-gene-32.26;VaccDscaff35-processed-gene-32.11;VaccDscaff36-processed-gene-276.24;VaccDscaff36-snap-gene-276.39;VaccDscaff36-snap-gene-276.40;VaccDscaff4-augustus-gene-56.19;VaccDsca…	22	up&down	BP
GO:0009817	defense response to fungus, incompatible interaction	0.0076	0.0019	3.95	0.000221658	0.00161925	VaccDscaff1-augustus-gene-18.51;VaccDscaff1-augustus-gene-18.52;VaccDscaff10-augustus-gene-385.37;VaccDscaff10-augustus-gene-385.38;VaccDscaff5-augustus-gene-16.29;VaccDscaff5-augustus-gene-16.30;VaccDscaff79-processed-gene-6.18;VaccDscaff8-augustus-gene-397.46;VaccDscaff8-augustus-gene-397.47;VaccDscaff96-processed-gene-3.4	10	down	BP
GO:0036293	response to decreased oxygen levels	0.0114	0.0039	2.89	0.000242995	0.00175401	VaccDscaff12-processed-gene-238.6;VaccDscaff17-snap-gene-171.31;VaccDscaff27-snap-gene-135.14;VaccDscaff31-processed-gene-71.10;VaccDscaff34-snap-gene-180.34;VaccDscaff37-augustus-gene-172.29;VaccDscaff38-augustus-gene-136.22;VaccDscaff39-augustus-gene-142.20;VaccDscaff40-processed-gene-78.4;VaccDscaff40-snap-gene-77.37;VaccDscaff40-snap-gene-77.40;VaccDscaff41-snap-gene-67.21;VaccDscaff45-snap-g…	15	down	BP
GO:0033530	raffinose metabolic process	0.0023	0.0001	20.37	0.000244043	0.00175401	VaccDscaff1-augustus-gene-293.20;VaccDscaff10-augustus-gene-137.20;VaccDscaff5-augustus-gene-273.13	3	down	BP
GO:0034484	raffinose catabolic process	0.0023	0.0001	20.37	0.000244043	0.00175401	VaccDscaff1-augustus-gene-293.20;VaccDscaff10-augustus-gene-137.20;VaccDscaff5-augustus-gene-273.13	3	down	BP
GO:0008272	sulfate transport	0.0046	0.0007	6.57	0.000253011	0.00180875	VaccDscaff12-processed-gene-137.3;VaccDscaff23-processed-gene-274.7;VaccDscaff40-processed-gene-62.0;VaccDscaff40-processed-gene-62.1;VaccDscaff41-processed-gene-4.4;VaccDscaff41-snap-gene-4.26	6	down	BP
GO:1902679	negative regulation of RNA biosynthetic process	0.0281	0.0151	1.87	0.000256517	0.00181441	VaccDscaff11-augustus-gene-207.26;VaccDscaff11-augustus-gene-278.28;VaccDscaff124-augustus-gene-0.28;VaccDscaff124-augustus-gene-1.36;VaccDscaff13-augustus-gene-391.28;VaccDscaff14-snap-gene-196.42;VaccDscaff15-augustus-gene-200.28;VaccDscaff15-augustus-gene-262.30;VaccDscaff17-processed-gene-328.10;VaccDscaff17-processed-gene-334.22;VaccDscaff188-augustus-gene-0.17;VaccDscaff19-augustus-gene-273…	37	up&down	BP
GO:1903507	negative regulation of nucleic acid-templated transcription	0.0281	0.0151	1.87	0.000256517	0.00181441	VaccDscaff11-augustus-gene-207.26;VaccDscaff11-augustus-gene-278.28;VaccDscaff124-augustus-gene-0.28;VaccDscaff124-augustus-gene-1.36;VaccDscaff13-augustus-gene-391.28;VaccDscaff14-snap-gene-196.42;VaccDscaff15-augustus-gene-200.28;VaccDscaff15-augustus-gene-262.30;VaccDscaff17-processed-gene-328.10;VaccDscaff17-processed-gene-334.22;VaccDscaff188-augustus-gene-0.17;VaccDscaff19-augustus-gene-273…	37	up&down	BP
GO:0010468	regulation of gene expression	0.1321	0.1023	1.29	0.000266449	0.00187474	NewGene_10946;NewGene_10949;NewGene_3950;NewGene_3951;NewGene_7409;NewGene_744;VaccDscaff1-augustus-gene-218.14;VaccDscaff1-processed-gene-387.6;VaccDscaff11-augustus-gene-207.26;VaccDscaff11-snap-gene-388.42;VaccDscaff112-snap-gene-1.25;VaccDscaff12-snap-gene-296.36;VaccDscaff13-augustus-gene-254.20;VaccDscaff131-processed-gene-2.9;VaccDscaff14-augustus-gene-246.31;VaccDscaff14-augustus-gene-288…	174	up&down	BP
GO:0032350	regulation of hormone metabolic process	0.0091	0.0027	3.34	0.000269097	0.00188342	VaccDscaff17-snap-gene-171.31;VaccDscaff20-augustus-gene-163.20;VaccDscaff23-processed-gene-42.41;VaccDscaff27-snap-gene-135.14;VaccDscaff28-augustus-gene-161.35;VaccDscaff34-snap-gene-180.34;VaccDscaff40-augustus-gene-261.27;VaccDscaff41-processed-gene-246.14;VaccDscaff44-augustus-gene-162.31;VaccDscaff45-snap-gene-136.33;VaccDscaff45-snap-gene-137.28;VaccDscaff48-processed-gene-83.3	12	up&down	BP
GO:0016567	protein ubiquitination	0.0516	0.0333	1.55	0.000270501	0.00188342	VaccDscaff10-augustus-gene-39.35;VaccDscaff11-snap-gene-388.42;VaccDscaff12-augustus-gene-30.24;VaccDscaff12-processed-gene-357.6;VaccDscaff13-augustus-gene-255.14;VaccDscaff13-augustus-gene-37.38;VaccDscaff13-processed-gene-15.25;VaccDscaff13-processed-gene-15.7;VaccDscaff14-augustus-gene-205.24;VaccDscaff15-augustus-gene-255.22;VaccDscaff16-processed-gene-88.5;VaccDscaff187-processed-gene-1.32;…	68	up&down	BP
GO:0019218	regulation of steroid metabolic process	0.0046	0.0007	6.36	0.000303677	0.00206355	VaccDscaff11-processed-gene-179.1;VaccDscaff22-processed-gene-236.9;VaccDscaff24-processed-gene-291.4;VaccDscaff46-processed-gene-109.0;VaccDscaff47-processed-gene-46.9;VaccDscaff47-processed-gene-47.24	6	down	BP
GO:0015802	basic amino acid transport	0.003	0.0003	11.31	0.000307176	0.00206355	VaccDscaff14-augustus-gene-154.24;VaccDscaff2-augustus-gene-200.31;VaccDscaff25-augustus-gene-211.24;VaccDscaff3-augustus-gene-242.34	4	down	BP
GO:0015809	arginine transport	0.003	0.0003	11.31	0.000307176	0.00206355	VaccDscaff14-augustus-gene-154.24;VaccDscaff2-augustus-gene-200.31;VaccDscaff25-augustus-gene-211.24;VaccDscaff3-augustus-gene-242.34	4	down	BP
GO:0046337	phosphatidylethanolamine metabolic process	0.003	0.0003	11.31	0.000307176	0.00206355	VaccDscaff14-snap-gene-275.26;VaccDscaff2-augustus-gene-321.21;VaccDscaff25-augustus-gene-318.26;VaccDscaff3-augustus-gene-83.27	4	down	BP
GO:0060632	regulation of microtubule-based movement	0.003	0.0003	11.31	0.000307176	0.00206355	VaccDscaff12-augustus-gene-234.13;VaccDscaff23-augustus-gene-246.12;VaccDscaff40-augustus-gene-81.16;VaccDscaff41-augustus-gene-71.26	4	down	BP
GO:0071497	cellular response to freezing	0.003	0.0003	11.31	0.000307176	0.00206355	VaccDscaff14-processed-gene-144.5;VaccDscaff2-processed-gene-188.12;VaccDscaff25-processed-gene-221.12;VaccDscaff3-processed-gene-254.2	4	down	BP
GO:1990822	basic amino acid transmembrane transport	0.003	0.0003	11.31	0.000307176	0.00206355	VaccDscaff14-augustus-gene-154.24;VaccDscaff2-augustus-gene-200.31;VaccDscaff25-augustus-gene-211.24;VaccDscaff3-augustus-gene-242.34	4	down	BP
GO:2000762	regulation of phenylpropanoid metabolic process	0.0053	0.001	5.28	0.000323272	0.00216082	VaccDscaff1-processed-gene-308.0;VaccDscaff10-processed-gene-123.6;VaccDscaff23-snap-gene-35.42;VaccDscaff40-snap-gene-250.35;VaccDscaff5-processed-gene-287.0;VaccDscaff60-snap-gene-5.38;VaccDscaff8-processed-gene-143.25	7	up&down	BP
GO:0070482	response to oxygen levels	0.0114	0.004	2.81	0.000328652	0.00218585	VaccDscaff12-processed-gene-238.6;VaccDscaff17-snap-gene-171.31;VaccDscaff27-snap-gene-135.14;VaccDscaff31-processed-gene-71.10;VaccDscaff34-snap-gene-180.34;VaccDscaff37-augustus-gene-172.29;VaccDscaff38-augustus-gene-136.22;VaccDscaff39-augustus-gene-142.20;VaccDscaff40-processed-gene-78.4;VaccDscaff40-snap-gene-77.37;VaccDscaff40-snap-gene-77.40;VaccDscaff41-snap-gene-67.21;VaccDscaff45-snap-g…	15	down	BP
GO:2000070	regulation of response to water deprivation	0.0084	0.0024	3.46	0.00035407	0.00234324	VaccDscaff16-processed-gene-300.16;VaccDscaff17-snap-gene-171.31;VaccDscaff173-snap-gene-2.47;VaccDscaff27-snap-gene-135.14;VaccDscaff3-augustus-gene-94.28;VaccDscaff34-snap-gene-180.34;VaccDscaff4-augustus-gene-67.15;VaccDscaff4-augustus-gene-77.31;VaccDscaff437-snap-gene-0.23;VaccDscaff45-snap-gene-136.33;VaccDscaff45-snap-gene-137.28	11	down	BP
GO:0016126	sterol biosynthetic process	0.0068	0.0017	4.07	0.000357004	0.00235103	VaccDscaff12-augustus-gene-120.20;VaccDscaff12-augustus-gene-15.23;VaccDscaff12-augustus-gene-31.26;VaccDscaff14-augustus-gene-394.36;VaccDscaff186-augustus-gene-0.23;VaccDscaff2-snap-gene-447.54;VaccDscaff23-augustus-gene-292.22;VaccDscaff40-augustus-gene-48.15;VaccDscaff41-augustus-gene-21.20	9	down	BP
GO:0010600	regulation of auxin biosynthetic process	0.0046	0.0007	6.17	0.000361963	0.002372	VaccDscaff20-augustus-gene-163.20;VaccDscaff23-processed-gene-42.41;VaccDscaff28-augustus-gene-161.35;VaccDscaff40-augustus-gene-261.27;VaccDscaff41-processed-gene-246.14;VaccDscaff44-augustus-gene-162.31	6	up&down	BP
GO:0009664	plant-type cell wall organization	0.0167	0.0074	2.26	0.000365516	0.0023836	VaccDscaff10-augustus-gene-1.25;VaccDscaff11-augustus-gene-314.24;VaccDscaff14-processed-gene-15.18;VaccDscaff15-snap-gene-301.23;VaccDscaff19-snap-gene-372.36;VaccDscaff2-processed-gene-101.13;VaccDscaff2-processed-gene-26.14;VaccDscaff2-processed-gene-280.10;VaccDscaff2-snap-gene-108.9;VaccDscaff2-snap-gene-320.29;VaccDscaff21-augustus-gene-307.20;VaccDscaff21-snap-gene-108.44;VaccDscaff25-proc…	22	up&down	BP
GO:0009741	response to brassinosteroid	0.0121	0.0045	2.68	0.000371298	0.00240036	VaccDscaff11-augustus-gene-389.42;VaccDscaff12-processed-gene-238.6;VaccDscaff15-augustus-gene-381.38;VaccDscaff19-augustus-gene-18.27;VaccDscaff20-augustus-gene-19.30;VaccDscaff28-augustus-gene-353.61;VaccDscaff28-augustus-gene-353.62;VaccDscaff30-processed-gene-146.5;VaccDscaff32-processed-gene-146.8;VaccDscaff40-processed-gene-78.4;VaccDscaff40-snap-gene-77.37;VaccDscaff40-snap-gene-77.40;Vacc…	16	up&down	BP
GO:0098661	inorganic anion transmembrane transport	0.0053	0.001	5.17	0.000371678	0.00240036	VaccDscaff12-processed-gene-137.3;VaccDscaff23-processed-gene-274.7;VaccDscaff40-processed-gene-62.0;VaccDscaff40-processed-gene-62.1;VaccDscaff41-processed-gene-4.4;VaccDscaff41-snap-gene-4.26;VaccDscaff44-snap-gene-89.29	7	down	BP
GO:1901420	negative regulation of response to alcohol	0.0099	0.0032	3.04	0.000379049	0.00242454	VaccDscaff1-snap-gene-247.21;VaccDscaff10-processed-gene-186.12;VaccDscaff19-processed-gene-135.9;VaccDscaff20-processed-gene-133.0;VaccDscaff28-processed-gene-213.2;VaccDscaff37-augustus-gene-172.29;VaccDscaff37-augustus-gene-206.13;VaccDscaff38-augustus-gene-106.21;VaccDscaff38-augustus-gene-136.22;VaccDscaff39-augustus-gene-110.27;VaccDscaff39-augustus-gene-142.20;VaccDscaff6-augustus-gene-284…	13	up&down	BP
GO:1905958	negative regulation of cellular response to alcohol	0.0099	0.0032	3.04	0.000379049	0.00242454	VaccDscaff1-snap-gene-247.21;VaccDscaff10-processed-gene-186.12;VaccDscaff19-processed-gene-135.9;VaccDscaff20-processed-gene-133.0;VaccDscaff28-processed-gene-213.2;VaccDscaff37-augustus-gene-172.29;VaccDscaff37-augustus-gene-206.13;VaccDscaff38-augustus-gene-106.21;VaccDscaff38-augustus-gene-136.22;VaccDscaff39-augustus-gene-110.27;VaccDscaff39-augustus-gene-142.20;VaccDscaff6-augustus-gene-284…	13	up&down	BP
GO:0071229	cellular response to acid chemical	0.0319	0.0182	1.75	0.000395612	0.00251843	NewGene_2987;VaccDscaff1-snap-gene-247.21;VaccDscaff10-processed-gene-186.12;VaccDscaff13-augustus-gene-391.28;VaccDscaff14-processed-gene-144.5;VaccDscaff147-snap-gene-2.71;VaccDscaff15-augustus-gene-373.26;VaccDscaff15-snap-gene-373.36;VaccDscaff17-augustus-gene-95.19;VaccDscaff188-augustus-gene-0.17;VaccDscaff19-processed-gene-135.9;VaccDscaff2-processed-gene-188.12;VaccDscaff20-augustus-gene-…	42	up&down	BP
GO:1903825	organic acid transmembrane transport	0.0114	0.0041	2.75	0.000414752	0.00261537	VaccDscaff12-processed-gene-137.3;VaccDscaff13-snap-gene-57.53;VaccDscaff14-augustus-gene-154.24;VaccDscaff2-augustus-gene-200.31;VaccDscaff23-processed-gene-274.7;VaccDscaff25-augustus-gene-211.24;VaccDscaff25-processed-gene-79.1;VaccDscaff3-augustus-gene-242.34;VaccDscaff30-augustus-gene-312.21;VaccDscaff32-augustus-gene-306.27;VaccDscaff40-processed-gene-62.0;VaccDscaff40-processed-gene-62.1;V…	15	up&down	BP
GO:1905039	carboxylic acid transmembrane transport	0.0114	0.0041	2.75	0.000414752	0.00261537	VaccDscaff12-processed-gene-137.3;VaccDscaff13-snap-gene-57.53;VaccDscaff14-augustus-gene-154.24;VaccDscaff2-augustus-gene-200.31;VaccDscaff23-processed-gene-274.7;VaccDscaff25-augustus-gene-211.24;VaccDscaff25-processed-gene-79.1;VaccDscaff3-augustus-gene-242.34;VaccDscaff30-augustus-gene-312.21;VaccDscaff32-augustus-gene-306.27;VaccDscaff40-processed-gene-62.0;VaccDscaff40-processed-gene-62.1;V…	15	up&down	BP
GO:0006073	cellular glucan metabolic process	0.0144	0.006	2.41	0.0004232	0.00265611	VaccDscaff1-augustus-gene-18.51;VaccDscaff1-augustus-gene-18.52;VaccDscaff10-augustus-gene-1.25;VaccDscaff10-augustus-gene-385.37;VaccDscaff10-augustus-gene-385.38;VaccDscaff160-snap-gene-2.44;VaccDscaff26-snap-gene-143.37;VaccDscaff37-augustus-gene-302.23;VaccDscaff37-snap-gene-302.33;VaccDscaff39-augustus-gene-0.27;VaccDscaff39-snap-gene-0.31;VaccDscaff39-snap-gene-210.37;VaccDscaff5-augustus-g…	19	down	BP
GO:0030323	respiratory tube development	0.003	0.0003	10.44	0.000433356	0.00266972	VaccDscaff12-augustus-gene-234.13;VaccDscaff23-augustus-gene-246.12;VaccDscaff40-augustus-gene-81.16;VaccDscaff41-augustus-gene-71.26	4	down	BP
GO:0030324	lung development	0.003	0.0003	10.44	0.000433356	0.00266972	VaccDscaff12-augustus-gene-234.13;VaccDscaff23-augustus-gene-246.12;VaccDscaff40-augustus-gene-81.16;VaccDscaff41-augustus-gene-71.26	4	down	BP
GO:0060541	respiratory system development	0.003	0.0003	10.44	0.000433356	0.00266972	VaccDscaff12-augustus-gene-234.13;VaccDscaff23-augustus-gene-246.12;VaccDscaff40-augustus-gene-81.16;VaccDscaff41-augustus-gene-71.26	4	down	BP
GO:0080086	stamen filament development	0.003	0.0003	10.44	0.000433356	0.00266972	VaccDscaff35-augustus-gene-318.30;VaccDscaff36-augustus-gene-7.25;VaccDscaff4-augustus-gene-410.18;VaccDscaff9-augustus-gene-407.29	4	down	BP
GO:0015849	organic acid transport	0.0114	0.0042	2.72	0.000464602	0.00283607	VaccDscaff12-processed-gene-137.3;VaccDscaff13-snap-gene-57.53;VaccDscaff14-augustus-gene-154.24;VaccDscaff2-augustus-gene-200.31;VaccDscaff23-processed-gene-274.7;VaccDscaff25-augustus-gene-211.24;VaccDscaff25-processed-gene-79.1;VaccDscaff3-augustus-gene-242.34;VaccDscaff30-augustus-gene-312.21;VaccDscaff32-augustus-gene-306.27;VaccDscaff40-processed-gene-62.0;VaccDscaff40-processed-gene-62.1;V…	15	up&down	BP
GO:0046942	carboxylic acid transport	0.0114	0.0042	2.72	0.000464602	0.00283607	VaccDscaff12-processed-gene-137.3;VaccDscaff13-snap-gene-57.53;VaccDscaff14-augustus-gene-154.24;VaccDscaff2-augustus-gene-200.31;VaccDscaff23-processed-gene-274.7;VaccDscaff25-augustus-gene-211.24;VaccDscaff25-processed-gene-79.1;VaccDscaff3-augustus-gene-242.34;VaccDscaff30-augustus-gene-312.21;VaccDscaff32-augustus-gene-306.27;VaccDscaff40-processed-gene-62.0;VaccDscaff40-processed-gene-62.1;V…	15	up&down	BP
GO:0046677	response to antibiotic	0.0243	0.0128	1.9	0.000468487	0.00284679	VaccDscaff11-augustus-gene-10.21;VaccDscaff11-snap-gene-182.35;VaccDscaff14-processed-gene-144.5;VaccDscaff15-augustus-gene-158.18;VaccDscaff15-augustus-gene-21.22;VaccDscaff17-processed-gene-328.10;VaccDscaff17-processed-gene-334.22;VaccDscaff19-augustus-gene-248.29;VaccDscaff2-processed-gene-188.12;VaccDscaff21-augustus-gene-44.36;VaccDscaff22-augustus-gene-109.13;VaccDscaff23-processed-gene-42…	32	up&down	BP
GO:0043649	dicarboxylic acid catabolic process	0.0023	0.0001	16.97	0.000477356	0.00288756	VaccDscaff21-augustus-gene-58.51;VaccDscaff26-augustus-gene-61.51;VaccDscaff29-augustus-gene-61.39	3	down	BP
GO:0045893	positive regulation of transcription, DNA-templated	0.0342	0.0202	1.69	0.000520944	0.00313703	NewGene_7409;VaccDscaff14-processed-gene-144.5;VaccDscaff147-snap-gene-2.71;VaccDscaff15-augustus-gene-255.22;VaccDscaff19-augustus-gene-4.26;VaccDscaff19-augustus-gene-63.36;VaccDscaff2-augustus-gene-432.33;VaccDscaff2-processed-gene-188.12;VaccDscaff20-augustus-gene-4.32;VaccDscaff20-augustus-gene-67.30;VaccDscaff20-processed-gene-248.2;VaccDscaff21-augustus-gene-44.36;VaccDscaff21-processed-ge…	45	up&down	BP
GO:0050826	response to freezing	0.0053	0.0011	4.85	0.000552535	0.00331234	VaccDscaff14-processed-gene-144.5;VaccDscaff2-processed-gene-188.12;VaccDscaff22-snap-gene-268.28;VaccDscaff25-processed-gene-221.12;VaccDscaff3-processed-gene-254.2;VaccDscaff46-augustus-gene-101.29;VaccDscaff47-augustus-gene-83.25	7	down	BP
GO:0009788	negative regulation of abscisic acid-activated signaling pathway	0.0099	0.0034	2.92	0.000559035	0.00333635	VaccDscaff1-snap-gene-247.21;VaccDscaff10-processed-gene-186.12;VaccDscaff19-processed-gene-135.9;VaccDscaff20-processed-gene-133.0;VaccDscaff28-processed-gene-213.2;VaccDscaff37-augustus-gene-172.29;VaccDscaff37-augustus-gene-206.13;VaccDscaff38-augustus-gene-106.21;VaccDscaff38-augustus-gene-136.22;VaccDscaff39-augustus-gene-110.27;VaccDscaff39-augustus-gene-142.20;VaccDscaff6-augustus-gene-284…	13	up&down	BP
GO:1902680	positive regulation of RNA biosynthetic process	0.0342	0.0203	1.68	0.000583759	0.00341454	NewGene_7409;VaccDscaff14-processed-gene-144.5;VaccDscaff147-snap-gene-2.71;VaccDscaff15-augustus-gene-255.22;VaccDscaff19-augustus-gene-4.26;VaccDscaff19-augustus-gene-63.36;VaccDscaff2-augustus-gene-432.33;VaccDscaff2-processed-gene-188.12;VaccDscaff20-augustus-gene-4.32;VaccDscaff20-augustus-gene-67.30;VaccDscaff20-processed-gene-248.2;VaccDscaff21-augustus-gene-44.36;VaccDscaff21-processed-ge…	45	up&down	BP
GO:1903508	positive regulation of nucleic acid-templated transcription	0.0342	0.0203	1.68	0.000583759	0.00341454	NewGene_7409;VaccDscaff14-processed-gene-144.5;VaccDscaff147-snap-gene-2.71;VaccDscaff15-augustus-gene-255.22;VaccDscaff19-augustus-gene-4.26;VaccDscaff19-augustus-gene-63.36;VaccDscaff2-augustus-gene-432.33;VaccDscaff2-processed-gene-188.12;VaccDscaff20-augustus-gene-4.32;VaccDscaff20-augustus-gene-67.30;VaccDscaff20-processed-gene-248.2;VaccDscaff21-augustus-gene-44.36;VaccDscaff21-processed-ge…	45	up&down	BP
GO:0010036	response to boron-containing substance	0.0038	0.0005	7.07	0.00058682	0.00341454	VaccDscaff11-augustus-gene-207.26;VaccDscaff15-augustus-gene-200.28;VaccDscaff19-augustus-gene-273.26;VaccDscaff24-augustus-gene-191.23;VaccDscaff44-snap-gene-89.29	5	down	BP
GO:0080029	cellular response to boron-containing substance levels	0.0038	0.0005	7.07	0.00058682	0.00341454	VaccDscaff11-augustus-gene-207.26;VaccDscaff15-augustus-gene-200.28;VaccDscaff19-augustus-gene-273.26;VaccDscaff24-augustus-gene-191.23;VaccDscaff44-snap-gene-89.29	5	down	BP
GO:0006529	asparagine biosynthetic process	0.003	0.0003	9.7	0.00059257	0.00341454	VaccDscaff22-augustus-gene-294.17;VaccDscaff43-augustus-gene-88.21;VaccDscaff43-augustus-gene-95.21;VaccDscaff47-augustus-gene-111.19	4	down	BP
GO:0032801	receptor catabolic process	0.003	0.0003	9.7	0.00059257	0.00341454	VaccDscaff30-augustus-gene-299.44;VaccDscaff38-augustus-gene-30.38;VaccDscaff39-augustus-gene-28.24;VaccDscaff6-augustus-gene-385.34	4	up&down	BP
GO:0048732	gland development	0.003	0.0003	9.7	0.00059257	0.00341454	VaccDscaff12-augustus-gene-234.13;VaccDscaff23-augustus-gene-246.12;VaccDscaff40-augustus-gene-81.16;VaccDscaff41-augustus-gene-71.26	4	down	BP
GO:1905898	positive regulation of response to endoplasmic reticulum stress	0.003	0.0003	9.7	0.00059257	0.00341454	VaccDscaff19-augustus-gene-4.26;VaccDscaff20-augustus-gene-4.32;VaccDscaff28-augustus-gene-346.38;VaccDscaff48-augustus-gene-106.35	4	down	BP
GO:0090354	regulation of auxin metabolic process	0.0046	0.0008	5.5	0.000687309	0.00394345	VaccDscaff20-augustus-gene-163.20;VaccDscaff23-processed-gene-42.41;VaccDscaff28-augustus-gene-161.35;VaccDscaff40-augustus-gene-261.27;VaccDscaff41-processed-gene-246.14;VaccDscaff44-augustus-gene-162.31	6	up&down	BP
GO:1902074	response to salt	0.0053	0.0011	4.66	0.000707685	0.00404301	VaccDscaff21-augustus-gene-62.37;VaccDscaff26-augustus-gene-62.45;VaccDscaff33-augustus-gene-274.26;VaccDscaff37-augustus-gene-206.13;VaccDscaff38-augustus-gene-106.21;VaccDscaff39-augustus-gene-110.27;VaccDscaff6-augustus-gene-309.20	7	down	BP
GO:1901135	carbohydrate derivative metabolic process	0.0311	0.0183	1.71	0.000754063	0.00428963	VaccDscaff15-augustus-gene-157.16;VaccDscaff19-processed-gene-135.9;VaccDscaff19-processed-gene-21.3;VaccDscaff19-processed-gene-21.4;VaccDscaff20-processed-gene-133.0;VaccDscaff20-snap-gene-22.35;VaccDscaff21-processed-gene-70.1;VaccDscaff21-processed-gene-70.10;VaccDscaff21-processed-gene-70.2;VaccDscaff21-processed-gene-70.3;VaccDscaff22-processed-gene-128.6;VaccDscaff24-snap-gene-215.18;VaccD…	41	up&down	BP
GO:0071216	cellular response to biotic stimulus	0.0061	0.0015	4.05	0.000776977	0.00439627	VaccDscaff17-snap-gene-171.31;VaccDscaff27-snap-gene-135.14;VaccDscaff34-snap-gene-180.34;VaccDscaff35-processed-gene-90.10;VaccDscaff4-processed-gene-181.0;VaccDscaff45-snap-gene-136.33;VaccDscaff45-snap-gene-137.28;VaccDscaff9-processed-gene-135.3	8	down	BP
GO:0003341	cilium movement	0.003	0.0003	9.05	0.000789252	0.00439627	VaccDscaff12-augustus-gene-234.13;VaccDscaff23-augustus-gene-246.12;VaccDscaff40-augustus-gene-81.16;VaccDscaff41-augustus-gene-71.26	4	down	BP
GO:0006782	protoporphyrinogen IX biosynthetic process	0.003	0.0003	9.05	0.000789252	0.00439627	VaccDscaff16-augustus-gene-347.20;VaccDscaff18-augustus-gene-49.30;VaccDscaff31-augustus-gene-294.27;VaccDscaff7-augustus-gene-60.23	4	down	BP
GO:0061008	hepaticobiliary system development	0.003	0.0003	9.05	0.000789252	0.00439627	VaccDscaff12-augustus-gene-234.13;VaccDscaff23-augustus-gene-246.12;VaccDscaff40-augustus-gene-81.16;VaccDscaff41-augustus-gene-71.26	4	down	BP
GO:0080169	cellular response to boron-containing substance deprivation	0.003	0.0003	9.05	0.000789252	0.00439627	VaccDscaff11-augustus-gene-207.26;VaccDscaff15-augustus-gene-200.28;VaccDscaff19-augustus-gene-273.26;VaccDscaff24-augustus-gene-191.23	4	down	BP
GO:0072348	sulfur compound transport	0.0046	0.0009	5.36	0.000796015	0.00441555	VaccDscaff12-processed-gene-137.3;VaccDscaff23-processed-gene-274.7;VaccDscaff40-processed-gene-62.0;VaccDscaff40-processed-gene-62.1;VaccDscaff41-processed-gene-4.4;VaccDscaff41-snap-gene-4.26	6	down	BP
GO:0009804	coumarin metabolic process	0.0023	0.0002	14.55	0.000817038	0.00444005	VaccDscaff11-augustus-gene-10.21;VaccDscaff15-augustus-gene-21.22;VaccDscaff44-augustus-gene-238.23	3	down	BP
GO:0010107	potassium ion import across plasma membrane	0.0023	0.0002	14.55	0.000817038	0.00444005	VaccDscaff15-processed-gene-377.23;VaccDscaff24-snap-gene-12.49;VaccDscaff51-snap-gene-14.33	3	down	BP
GO:0010601	positive regulation of auxin biosynthetic process	0.0023	0.0002	14.55	0.000817038	0.00444005	VaccDscaff20-augustus-gene-163.20;VaccDscaff28-augustus-gene-161.35;VaccDscaff44-augustus-gene-162.31	3	down	BP
GO:0036290	protein trans-autophosphorylation	0.0023	0.0002	14.55	0.000817038	0.00444005	VaccDscaff11-processed-gene-35.3;VaccDscaff15-augustus-gene-43.11;VaccDscaff44-processed-gene-214.2	3	up	BP
GO:0090355	positive regulation of auxin metabolic process	0.0023	0.0002	14.55	0.000817038	0.00444005	VaccDscaff20-augustus-gene-163.20;VaccDscaff28-augustus-gene-161.35;VaccDscaff44-augustus-gene-162.31	3	down	BP
GO:0070887	cellular response to chemical stimulus	0.0683	0.0487	1.4	0.000830764	0.00449636	NewGene_2987;VaccDscaff1-snap-gene-247.21;VaccDscaff10-processed-gene-186.12;VaccDscaff11-augustus-gene-10.21;VaccDscaff11-augustus-gene-207.26;VaccDscaff13-augustus-gene-391.28;VaccDscaff14-augustus-gene-27.33;VaccDscaff14-processed-gene-144.5;VaccDscaff147-snap-gene-2.71;VaccDscaff15-augustus-gene-200.28;VaccDscaff15-augustus-gene-21.22;VaccDscaff15-augustus-gene-255.20;VaccDscaff15-augustus-ge…	90	up&down	BP
GO:0031860	telomeric 3' overhang formation	0.0015	0	33.94	0.000867356	0.00467548	VaccDscaff27-processed-gene-242.7;VaccDscaff34-processed-gene-111.1	2	down	BP
GO:1902584	positive regulation of response to water deprivation	0.0053	0.0012	4.48	0.000895432	0.00480744	VaccDscaff16-processed-gene-300.16;VaccDscaff17-snap-gene-171.31;VaccDscaff27-snap-gene-135.14;VaccDscaff34-snap-gene-180.34;VaccDscaff437-snap-gene-0.23;VaccDscaff45-snap-gene-136.33;VaccDscaff45-snap-gene-137.28	7	down	BP
GO:0009251	glucan catabolic process	0.0061	0.0015	3.94	0.000945955	0.00505837	VaccDscaff1-augustus-gene-18.51;VaccDscaff1-augustus-gene-18.52;VaccDscaff10-augustus-gene-385.37;VaccDscaff10-augustus-gene-385.38;VaccDscaff5-augustus-gene-16.29;VaccDscaff5-augustus-gene-16.30;VaccDscaff8-augustus-gene-397.46;VaccDscaff8-augustus-gene-397.47	8	down	BP
GO:0001947	heart looping	0.003	0.0004	8.49	0.00102788	0.0054099	VaccDscaff12-augustus-gene-234.13;VaccDscaff23-augustus-gene-246.12;VaccDscaff40-augustus-gene-81.16;VaccDscaff41-augustus-gene-71.26	4	down	BP
GO:0003143	embryonic heart tube morphogenesis	0.003	0.0004	8.49	0.00102788	0.0054099	VaccDscaff12-augustus-gene-234.13;VaccDscaff23-augustus-gene-246.12;VaccDscaff40-augustus-gene-81.16;VaccDscaff41-augustus-gene-71.26	4	down	BP
GO:0035050	embryonic heart tube development	0.003	0.0004	8.49	0.00102788	0.0054099	VaccDscaff12-augustus-gene-234.13;VaccDscaff23-augustus-gene-246.12;VaccDscaff40-augustus-gene-81.16;VaccDscaff41-augustus-gene-71.26	4	down	BP
GO:0061371	determination of heart left/right asymmetry	0.003	0.0004	8.49	0.00102788	0.0054099	VaccDscaff12-augustus-gene-234.13;VaccDscaff23-augustus-gene-246.12;VaccDscaff40-augustus-gene-81.16;VaccDscaff41-augustus-gene-71.26	4	down	BP
GO:0051254	positive regulation of RNA metabolic process	0.0349	0.0216	1.62	0.0011081	0.00580922	NewGene_7409;VaccDscaff14-processed-gene-144.5;VaccDscaff147-snap-gene-2.71;VaccDscaff15-augustus-gene-255.22;VaccDscaff19-augustus-gene-4.26;VaccDscaff19-augustus-gene-63.36;VaccDscaff2-augustus-gene-432.33;VaccDscaff2-processed-gene-188.12;VaccDscaff20-augustus-gene-4.32;VaccDscaff20-augustus-gene-67.30;VaccDscaff20-processed-gene-248.2;VaccDscaff21-augustus-gene-44.36;VaccDscaff21-processed-ge…	46	up&down	BP
GO:0019751	polyol metabolic process	0.0061	0.0016	3.82	0.00114314	0.00596953	VaccDscaff11-processed-gene-324.5;VaccDscaff15-augustus-gene-311.35;VaccDscaff19-augustus-gene-362.28;VaccDscaff22-augustus-gene-256.38;VaccDscaff24-augustus-gene-70.33;VaccDscaff43-augustus-gene-130.36;VaccDscaff46-snap-gene-89.37;VaccDscaff47-augustus-gene-71.34	8	down	BP
GO:0042538	hyperosmotic salinity response	0.0076	0.0024	3.2	0.00117692	0.00612202	NewGene_3604;VaccDscaff14-snap-gene-332.43;VaccDscaff2-augustus-gene-385.37;VaccDscaff2-augustus-gene-386.35;VaccDscaff2-snap-gene-385.42;VaccDscaff2-snap-gene-386.50;VaccDscaff21-augustus-gene-62.37;VaccDscaff26-augustus-gene-62.45;VaccDscaff3-augustus-gene-27.21;VaccDscaff33-augustus-gene-274.26	10	down	BP
GO:0044281	small molecule metabolic process	0.0645	0.0461	1.4	0.001245	0.00645106	NewGene_10946;NewGene_10949;NewGene_3950;NewGene_3951;NewGene_744;VaccDscaff10-augustus-gene-39.35;VaccDscaff11-processed-gene-324.5;VaccDscaff15-augustus-gene-311.35;VaccDscaff17-augustus-gene-116.27;VaccDscaff17-snap-gene-171.31;VaccDscaff188-augustus-gene-1.54;VaccDscaff19-augustus-gene-362.28;VaccDscaff19-processed-gene-135.9;VaccDscaff19-processed-gene-21.3;VaccDscaff19-processed-gene-21.4;V…	85	up&down	BP
GO:0016032	viral process	0.0061	0.0016	3.77	0.00125332	0.00646908	VaccDscaff106-augustus-gene-0.23;VaccDscaff11-augustus-gene-236.23;VaccDscaff15-augustus-gene-230.30;VaccDscaff19-augustus-gene-4.26;VaccDscaff20-augustus-gene-4.32;VaccDscaff24-augustus-gene-157.30;VaccDscaff28-augustus-gene-346.38;VaccDscaff48-augustus-gene-106.35	8	down	BP
GO:0006468	protein phosphorylation	0.0577	0.0404	1.43	0.00126746	0.00647463	NewGene_3844;VaccDscaff1-processed-gene-295.22;VaccDscaff1-snap-gene-247.21;VaccDscaff10-augustus-gene-93.16;VaccDscaff10-processed-gene-186.12;VaccDscaff10-snap-gene-80.35;VaccDscaff10-snap-gene-81.33;VaccDscaff11-augustus-gene-321.40;VaccDscaff11-processed-gene-35.3;VaccDscaff12-augustus-gene-332.32;VaccDscaff12-augustus-gene-69.29;VaccDscaff12-processed-gene-331.17;VaccDscaff13-snap-gene-334.3…	76	up&down	BP
GO:0038018	Wnt receptor catabolic process	0.0023	0.0002	12.73	0.00127861	0.00647463	VaccDscaff38-augustus-gene-30.38;VaccDscaff39-augustus-gene-28.24;VaccDscaff6-augustus-gene-385.34	3	down	BP
GO:0043090	amino acid import	0.0023	0.0002	12.73	0.00127861	0.00647463	VaccDscaff13-snap-gene-57.53;VaccDscaff30-augustus-gene-312.21;VaccDscaff32-augustus-gene-306.27	3	down	BP
GO:0060071	Wnt signaling pathway, planar cell polarity pathway	0.0023	0.0002	12.73	0.00127861	0.00647463	VaccDscaff38-augustus-gene-30.38;VaccDscaff39-augustus-gene-28.24;VaccDscaff6-augustus-gene-385.34	3	down	BP
GO:2000051	negative regulation of non-canonical Wnt signaling pathway	0.0023	0.0002	12.73	0.00127861	0.00647463	VaccDscaff38-augustus-gene-30.38;VaccDscaff39-augustus-gene-28.24;VaccDscaff6-augustus-gene-385.34	3	down	BP
GO:0009961	response to 1-aminocyclopropane-1-carboxylic acid	0.003	0.0004	7.99	0.00131295	0.00654927	VaccDscaff11-snap-gene-182.35;VaccDscaff15-augustus-gene-158.18;VaccDscaff19-augustus-gene-248.29;VaccDscaff24-augustus-gene-215.16	4	down	BP
GO:0043112	receptor metabolic process	0.003	0.0004	7.99	0.00131295	0.00654927	VaccDscaff30-augustus-gene-299.44;VaccDscaff38-augustus-gene-30.38;VaccDscaff39-augustus-gene-28.24;VaccDscaff6-augustus-gene-385.34	4	up&down	BP
GO:0043328	protein transport to vacuole involved in ubiquitin-dependent protein catabolic process via the multivesicular body sorting pathway	0.003	0.0004	7.99	0.00131295	0.00654927	VaccDscaff11-processed-gene-176.2;VaccDscaff15-snap-gene-153.29;VaccDscaff19-processed-gene-243.3;VaccDscaff24-processed-gene-220.5	4	down	BP
GO:0080151	positive regulation of salicylic acid mediated signaling pathway	0.003	0.0004	7.99	0.00131295	0.00654927	VaccDscaff1-snap-gene-405.35;VaccDscaff10-snap-gene-38.38;VaccDscaff5-processed-gene-383.16;VaccDscaff8-processed-gene-45.1	4	down	BP
GO:0006066	alcohol metabolic process	0.0091	0.0033	2.79	0.00134442	0.00666822	VaccDscaff10-augustus-gene-39.35;VaccDscaff11-processed-gene-324.5;VaccDscaff15-augustus-gene-311.35;VaccDscaff19-augustus-gene-362.28;VaccDscaff22-augustus-gene-256.38;VaccDscaff24-augustus-gene-70.33;VaccDscaff43-augustus-gene-130.36;VaccDscaff46-augustus-gene-62.19;VaccDscaff46-processed-gene-82.24;VaccDscaff46-snap-gene-89.37;VaccDscaff47-augustus-gene-71.34;VaccDscaff8-augustus-gene-46.28	12	up&down	BP
GO:0051253	negative regulation of RNA metabolic process	0.0281	0.0165	1.7	0.00134677	0.00666822	VaccDscaff11-augustus-gene-207.26;VaccDscaff11-augustus-gene-278.28;VaccDscaff124-augustus-gene-0.28;VaccDscaff124-augustus-gene-1.36;VaccDscaff13-augustus-gene-391.28;VaccDscaff14-snap-gene-196.42;VaccDscaff15-augustus-gene-200.28;VaccDscaff15-augustus-gene-262.30;VaccDscaff17-processed-gene-328.10;VaccDscaff17-processed-gene-334.22;VaccDscaff188-augustus-gene-0.17;VaccDscaff19-augustus-gene-273…	37	up&down	BP
GO:0014070	response to organic cyclic compound	0.0304	0.0183	1.66	0.00143055	0.00705689	VaccDscaff11-augustus-gene-389.42;VaccDscaff11-snap-gene-182.35;VaccDscaff12-processed-gene-238.6;VaccDscaff14-processed-gene-144.5;VaccDscaff15-augustus-gene-158.18;VaccDscaff15-augustus-gene-381.38;VaccDscaff17-processed-gene-328.10;VaccDscaff17-processed-gene-334.22;VaccDscaff19-augustus-gene-18.27;VaccDscaff19-augustus-gene-248.29;VaccDscaff2-processed-gene-188.12;VaccDscaff20-augustus-gene-1…	40	up&down	BP
GO:0009901	anther dehiscence	0.0038	0.0006	5.85	0.00145141	0.00713349	VaccDscaff35-augustus-gene-318.30;VaccDscaff36-augustus-gene-7.25;VaccDscaff4-augustus-gene-410.18;VaccDscaff48-processed-gene-83.3;VaccDscaff9-augustus-gene-407.29	5	down	BP
GO:0045489	pectin biosynthetic process	0.0068	0.002	3.36	0.00146735	0.00718538	VaccDscaff1-augustus-gene-319.26;VaccDscaff14-processed-gene-15.18;VaccDscaff2-processed-gene-101.13;VaccDscaff2-processed-gene-26.14;VaccDscaff25-processed-gene-4.5;VaccDscaff3-processed-gene-413.3;VaccDscaff37-augustus-gene-42.36;VaccDscaff5-augustus-gene-300.20;VaccDscaff8-augustus-gene-134.38	9	up&down	BP
GO:0016131	brassinosteroid metabolic process	0.0061	0.0017	3.67	0.00149897	0.00731346	VaccDscaff15-augustus-gene-157.16;VaccDscaff19-augustus-gene-18.27;VaccDscaff20-augustus-gene-19.30;VaccDscaff24-snap-gene-215.18;VaccDscaff28-augustus-gene-353.61;VaccDscaff28-augustus-gene-353.62;VaccDscaff46-processed-gene-82.24;VaccDscaff48-augustus-gene-80.25	8	down	BP
GO:0019048	modulation by virus of host process	0.003	0.0004	7.54	0.00164893	0.00801586	VaccDscaff106-augustus-gene-0.23;VaccDscaff11-augustus-gene-236.23;VaccDscaff15-augustus-gene-230.30;VaccDscaff24-augustus-gene-157.30	4	down	BP
GO:0010268	brassinosteroid homeostasis	0.0061	0.0017	3.57	0.00178131	0.00862799	VaccDscaff15-augustus-gene-157.16;VaccDscaff19-augustus-gene-18.27;VaccDscaff20-augustus-gene-19.30;VaccDscaff24-snap-gene-215.18;VaccDscaff28-augustus-gene-353.61;VaccDscaff28-augustus-gene-353.62;VaccDscaff46-processed-gene-82.24;VaccDscaff48-augustus-gene-80.25	8	down	BP
GO:0042546	cell wall biogenesis	0.0152	0.0073	2.08	0.00180094	0.00869159	VaccDscaff14-processed-gene-15.18;VaccDscaff148-processed-gene-1.18;VaccDscaff160-augustus-gene-2.39;VaccDscaff160-augustus-gene-2.40;VaccDscaff160-snap-gene-2.46;VaccDscaff2-processed-gene-101.13;VaccDscaff2-processed-gene-26.14;VaccDscaff25-processed-gene-4.5;VaccDscaff3-processed-gene-413.3;VaccDscaff37-augustus-gene-302.21;VaccDscaff37-augustus-gene-302.22;VaccDscaff39-augustus-gene-0.28;Vacc…	20	up&down	BP
GO:0031328	positive regulation of cellular biosynthetic process	0.0372	0.024	1.55	0.0018154	0.00872987	NewGene_7409;VaccDscaff14-processed-gene-144.5;VaccDscaff147-snap-gene-2.71;VaccDscaff15-augustus-gene-255.22;VaccDscaff19-augustus-gene-4.26;VaccDscaff19-augustus-gene-63.36;VaccDscaff2-augustus-gene-432.33;VaccDscaff2-processed-gene-188.12;VaccDscaff20-augustus-gene-163.20;VaccDscaff20-augustus-gene-4.32;VaccDscaff20-augustus-gene-67.30;VaccDscaff20-processed-gene-248.2;VaccDscaff21-augustus-ge…	49	up&down	BP
GO:0050794	regulation of cellular process	0.2172	0.1857	1.17	0.00192596	0.00922832	NewGene_10946;NewGene_10949;NewGene_3950;NewGene_3951;NewGene_7409;NewGene_744;VaccDscaff1-augustus-gene-218.14;VaccDscaff1-processed-gene-308.0;VaccDscaff1-processed-gene-387.6;VaccDscaff1-snap-gene-247.21;VaccDscaff1-snap-gene-405.35;VaccDscaff10-augustus-gene-39.35;VaccDscaff10-augustus-gene-93.16;VaccDscaff10-processed-gene-123.6;VaccDscaff10-processed-gene-130.4;VaccDscaff10-processed-gene-1…	286	up&down	BP
GO:0016128	phytosteroid metabolic process	0.0061	0.0017	3.53	0.00193738	0.00924989	VaccDscaff15-augustus-gene-157.16;VaccDscaff19-augustus-gene-18.27;VaccDscaff20-augustus-gene-19.30;VaccDscaff24-snap-gene-215.18;VaccDscaff28-augustus-gene-353.61;VaccDscaff28-augustus-gene-353.62;VaccDscaff46-processed-gene-82.24;VaccDscaff48-augustus-gene-80.25	8	down	BP
GO:0006646	phosphatidylethanolamine biosynthetic process	0.003	0.0004	7.15	0.00204026	0.00967202	VaccDscaff14-snap-gene-275.26;VaccDscaff2-augustus-gene-321.21;VaccDscaff25-augustus-gene-318.26;VaccDscaff3-augustus-gene-83.27	4	down	BP
GO:0006656	phosphatidylcholine biosynthetic process	0.003	0.0004	7.15	0.00204026	0.00967202	VaccDscaff14-snap-gene-275.26;VaccDscaff2-augustus-gene-321.21;VaccDscaff25-augustus-gene-318.26;VaccDscaff3-augustus-gene-83.27	4	down	BP
GO:0009644	response to high light intensity	0.0121	0.0053	2.27	0.00209257	0.00988493	NewGene_7409;VaccDscaff19-augustus-gene-4.26;VaccDscaff20-augustus-gene-4.32;VaccDscaff23-augustus-gene-7.23;VaccDscaff28-augustus-gene-346.38;VaccDscaff29-augustus-gene-254.20;VaccDscaff31-snap-gene-23.35;VaccDscaff35-augustus-gene-10.39;VaccDscaff35-augustus-gene-318.30;VaccDscaff36-augustus-gene-7.25;VaccDscaff4-augustus-gene-410.18;VaccDscaff4-augustus-gene-85.33;VaccDscaff41-augustus-gene-27…	16	up&down	BP
GO:0042537	benzene-containing compound metabolic process	0.0061	0.0017	3.48	0.00210402	0.00990404	VaccDscaff17-snap-gene-171.31;VaccDscaff2-processed-gene-101.13;VaccDscaff27-snap-gene-135.14;VaccDscaff34-snap-gene-180.34;VaccDscaff45-snap-gene-136.33;VaccDscaff45-snap-gene-137.28;VaccDscaff79-processed-gene-6.18;VaccDscaff96-processed-gene-3.4	8	down	BP
GO:0036294	cellular response to decreased oxygen levels	0.0046	0.001	4.43	0.00221222	0.0103405	VaccDscaff17-snap-gene-171.31;VaccDscaff27-snap-gene-135.14;VaccDscaff31-processed-gene-71.10;VaccDscaff34-snap-gene-180.34;VaccDscaff45-snap-gene-136.33;VaccDscaff45-snap-gene-137.28	6	down	BP
GO:0071453	cellular response to oxygen levels	0.0046	0.001	4.43	0.00221222	0.0103405	VaccDscaff17-snap-gene-171.31;VaccDscaff27-snap-gene-135.14;VaccDscaff31-processed-gene-71.10;VaccDscaff34-snap-gene-180.34;VaccDscaff45-snap-gene-136.33;VaccDscaff45-snap-gene-137.28	6	down	BP
GO:0017000	antibiotic biosynthetic process	0.0038	0.0007	5.3	0.00228816	0.0106582	VaccDscaff17-snap-gene-171.31;VaccDscaff27-snap-gene-135.14;VaccDscaff34-snap-gene-180.34;VaccDscaff45-snap-gene-136.33;VaccDscaff45-snap-gene-137.28	5	down	BP
GO:0015740	C4-dicarboxylate transport	0.0046	0.0011	4.33	0.00247366	0.0114069	VaccDscaff12-processed-gene-137.3;VaccDscaff23-processed-gene-274.7;VaccDscaff40-processed-gene-62.0;VaccDscaff40-processed-gene-62.1;VaccDscaff41-processed-gene-4.4;VaccDscaff41-snap-gene-4.26	6	down	BP
GO:0071423	malate transmembrane transport	0.0046	0.0011	4.33	0.00247366	0.0114069	VaccDscaff12-processed-gene-137.3;VaccDscaff23-processed-gene-274.7;VaccDscaff40-processed-gene-62.0;VaccDscaff40-processed-gene-62.1;VaccDscaff41-processed-gene-4.4;VaccDscaff41-snap-gene-4.26	6	down	BP
GO:0045934	negative regulation of nucleobase-containing compound metabolic process	0.0296	0.0183	1.62	0.00247449	0.0114069	VaccDscaff11-augustus-gene-207.26;VaccDscaff11-augustus-gene-278.28;VaccDscaff124-augustus-gene-0.28;VaccDscaff124-augustus-gene-1.36;VaccDscaff13-augustus-gene-391.28;VaccDscaff14-snap-gene-196.42;VaccDscaff15-augustus-gene-200.28;VaccDscaff15-augustus-gene-262.30;VaccDscaff17-processed-gene-328.10;VaccDscaff17-processed-gene-334.22;VaccDscaff188-augustus-gene-0.17;VaccDscaff19-augustus-gene-273…	39	up&down	BP
GO:0034051	negative regulation of plant-type hypersensitive response	0.003	0.0004	6.79	0.00249131	0.0114158	VaccDscaff22-snap-gene-318.49;VaccDscaff25-snap-gene-50.41;VaccDscaff43-snap-gene-57.31;VaccDscaff47-augustus-gene-144.36	4	down	BP
GO:0016104	triterpenoid biosynthetic process	0.0053	0.0014	3.77	0.00249349	0.0114158	VaccDscaff14-augustus-gene-394.36;VaccDscaff186-augustus-gene-0.23;VaccDscaff2-snap-gene-447.54;VaccDscaff21-processed-gene-224.11;VaccDscaff26-snap-gene-221.41;VaccDscaff29-snap-gene-213.42;VaccDscaff33-augustus-gene-131.36	7	down	BP
GO:0071395	cellular response to jasmonic acid stimulus	0.0137	0.0065	2.11	0.0026212	0.0119196	NewGene_2987;VaccDscaff13-augustus-gene-391.28;VaccDscaff147-snap-gene-2.71;VaccDscaff17-augustus-gene-95.19;VaccDscaff188-augustus-gene-0.17;VaccDscaff21-snap-gene-15.39;VaccDscaff25-processed-gene-14.6;VaccDscaff258-processed-gene-0.18;VaccDscaff26-snap-gene-12.21;VaccDscaff27-augustus-gene-59.31;VaccDscaff29-snap-gene-11.26;VaccDscaff3-snap-gene-430.39;VaccDscaff30-augustus-gene-5.33;VaccDscaf…	18	up&down	BP
GO:0071323	cellular response to chitin	0.0023	0.0002	10.18	0.00262138	0.0119196	VaccDscaff35-processed-gene-90.10;VaccDscaff4-processed-gene-181.0;VaccDscaff9-processed-gene-135.3	3	down	BP
GO:0018958	phenol-containing compound metabolic process	0.0061	0.0018	3.35	0.00267231	0.01211	VaccDscaff17-snap-gene-171.31;VaccDscaff2-processed-gene-101.13;VaccDscaff27-snap-gene-135.14;VaccDscaff34-snap-gene-180.34;VaccDscaff45-snap-gene-136.33;VaccDscaff45-snap-gene-137.28;VaccDscaff79-processed-gene-6.18;VaccDscaff96-processed-gene-3.4	8	down	BP
GO:0043900	regulation of multi-organism process	0.0175	0.0092	1.89	0.00287992	0.0130067	VaccDscaff124-augustus-gene-0.28;VaccDscaff124-augustus-gene-1.36;VaccDscaff13-augustus-gene-106.30;VaccDscaff13-augustus-gene-106.32;VaccDscaff14-snap-gene-196.42;VaccDscaff17-processed-gene-379.14;VaccDscaff17-snap-gene-171.31;VaccDscaff18-processed-gene-354.8;VaccDscaff19-augustus-gene-4.26;VaccDscaff2-processed-gene-235.6;VaccDscaff20-augustus-gene-4.32;VaccDscaff27-snap-gene-135.14;VaccDscaf…	23	down	BP
GO:0070940	dephosphorylation of RNA polymerase II C-terminal domain	0.003	0.0005	6.47	0.00300637	0.0133968	VaccDscaff14-augustus-gene-288.34;VaccDscaff2-snap-gene-334.41;VaccDscaff25-augustus-gene-331.41;VaccDscaff3-snap-gene-69.36	4	down	BP
GO:0080037	negative regulation of cytokinin-activated signaling pathway	0.003	0.0005	6.47	0.00300637	0.0133968	VaccDscaff1-processed-gene-308.0;VaccDscaff10-processed-gene-123.6;VaccDscaff5-processed-gene-287.0;VaccDscaff8-processed-gene-143.25	4	up	BP
GO:2001025	positive regulation of response to drug	0.003	0.0005	6.47	0.00300637	0.0133968	VaccDscaff1-snap-gene-405.35;VaccDscaff10-snap-gene-38.38;VaccDscaff5-processed-gene-383.16;VaccDscaff8-processed-gene-45.1	4	down	BP
GO:2001040	positive regulation of cellular response to drug	0.003	0.0005	6.47	0.00300637	0.0133968	VaccDscaff1-snap-gene-405.35;VaccDscaff10-snap-gene-38.38;VaccDscaff5-processed-gene-383.16;VaccDscaff8-processed-gene-45.1	4	down	BP
GO:0009867	jasmonic acid mediated signaling pathway	0.0129	0.0061	2.11	0.0032815	0.0145742	VaccDscaff13-augustus-gene-391.28;VaccDscaff147-snap-gene-2.71;VaccDscaff17-augustus-gene-95.19;VaccDscaff188-augustus-gene-0.17;VaccDscaff21-snap-gene-15.39;VaccDscaff25-processed-gene-14.6;VaccDscaff258-processed-gene-0.18;VaccDscaff26-snap-gene-12.21;VaccDscaff27-augustus-gene-59.31;VaccDscaff29-snap-gene-11.26;VaccDscaff3-snap-gene-430.39;VaccDscaff30-augustus-gene-5.33;VaccDscaff33-processed…	17	up&down	BP
GO:0010557	positive regulation of macromolecule biosynthetic process	0.0349	0.0229	1.52	0.00345634	0.0152999	NewGene_7409;VaccDscaff14-processed-gene-144.5;VaccDscaff147-snap-gene-2.71;VaccDscaff15-augustus-gene-255.22;VaccDscaff19-augustus-gene-4.26;VaccDscaff19-augustus-gene-63.36;VaccDscaff2-augustus-gene-432.33;VaccDscaff2-processed-gene-188.12;VaccDscaff20-augustus-gene-4.32;VaccDscaff20-augustus-gene-67.30;VaccDscaff20-processed-gene-248.2;VaccDscaff21-augustus-gene-44.36;VaccDscaff21-processed-ge…	46	up&down	BP
GO:1901701	cellular response to oxygen-containing compound	0.038	0.0254	1.5	0.00347512	0.0153032	NewGene_2987;VaccDscaff1-snap-gene-247.21;VaccDscaff10-processed-gene-186.12;VaccDscaff11-augustus-gene-10.21;VaccDscaff13-augustus-gene-391.28;VaccDscaff14-processed-gene-144.5;VaccDscaff147-snap-gene-2.71;VaccDscaff15-augustus-gene-21.22;VaccDscaff15-augustus-gene-373.26;VaccDscaff15-snap-gene-373.36;VaccDscaff17-augustus-gene-95.19;VaccDscaff188-augustus-gene-0.17;VaccDscaff19-processed-gene-1…	50	up&down	BP
GO:0009805	coumarin biosynthetic process	0.0023	0.0002	9.26	0.00352576	0.0153032	VaccDscaff11-augustus-gene-10.21;VaccDscaff15-augustus-gene-21.22;VaccDscaff44-augustus-gene-238.23	3	down	BP
GO:0051639	actin filament network formation	0.0023	0.0002	9.26	0.00352576	0.0153032	VaccDscaff24-augustus-gene-51.33;VaccDscaff80-snap-gene-3.39;VaccDscaff93-snap-gene-4.42	3	down	BP
GO:0051764	actin crosslink formation	0.0023	0.0002	9.26	0.00352576	0.0153032	VaccDscaff24-augustus-gene-51.33;VaccDscaff80-snap-gene-3.39;VaccDscaff93-snap-gene-4.42	3	down	BP
GO:0060070	canonical Wnt signaling pathway	0.0023	0.0002	9.26	0.00352576	0.0153032	VaccDscaff38-augustus-gene-30.38;VaccDscaff39-augustus-gene-28.24;VaccDscaff6-augustus-gene-385.34	3	down	BP
GO:0072089	stem cell proliferation	0.0023	0.0002	9.26	0.00352576	0.0153032	VaccDscaff38-augustus-gene-30.38;VaccDscaff39-augustus-gene-28.24;VaccDscaff6-augustus-gene-385.34	3	down	BP
GO:0003007	heart morphogenesis	0.003	0.0005	6.17	0.00358961	0.0155299	VaccDscaff12-augustus-gene-234.13;VaccDscaff23-augustus-gene-246.12;VaccDscaff40-augustus-gene-81.16;VaccDscaff41-augustus-gene-71.26	4	down	BP
GO:0006835	dicarboxylic acid transport	0.0046	0.0011	3.99	0.00375662	0.0162	VaccDscaff12-processed-gene-137.3;VaccDscaff23-processed-gene-274.7;VaccDscaff40-processed-gene-62.0;VaccDscaff40-processed-gene-62.1;VaccDscaff41-processed-gene-4.4;VaccDscaff41-snap-gene-4.26	6	down	BP
GO:0010337	regulation of salicylic acid metabolic process	0.0038	0.0008	4.71	0.00388794	0.0167124	VaccDscaff17-snap-gene-171.31;VaccDscaff27-snap-gene-135.14;VaccDscaff34-snap-gene-180.34;VaccDscaff45-snap-gene-136.33;VaccDscaff45-snap-gene-137.28	5	down	BP
GO:0010628	positive regulation of gene expression	0.0349	0.0231	1.51	0.00405339	0.0173678	NewGene_7409;VaccDscaff14-processed-gene-144.5;VaccDscaff147-snap-gene-2.71;VaccDscaff15-augustus-gene-255.22;VaccDscaff19-augustus-gene-4.26;VaccDscaff19-augustus-gene-63.36;VaccDscaff2-augustus-gene-432.33;VaccDscaff2-processed-gene-188.12;VaccDscaff20-augustus-gene-4.32;VaccDscaff20-augustus-gene-67.30;VaccDscaff20-processed-gene-248.2;VaccDscaff21-augustus-gene-44.36;VaccDscaff21-processed-ge…	46	up&down	BP
GO:0070417	cellular response to cold	0.0084	0.0033	2.54	0.00432677	0.0184799	VaccDscaff14-processed-gene-144.5;VaccDscaff19-augustus-gene-4.26;VaccDscaff2-processed-gene-188.12;VaccDscaff20-augustus-gene-4.32;VaccDscaff23-snap-gene-35.42;VaccDscaff25-processed-gene-221.12;VaccDscaff28-augustus-gene-346.38;VaccDscaff3-processed-gene-254.2;VaccDscaff40-snap-gene-250.35;VaccDscaff48-augustus-gene-106.35;VaccDscaff60-snap-gene-5.38	11	down	BP
GO:0002229	defense response to oomycetes	0.0061	0.002	3.09	0.00446368	0.0189436	VaccDscaff17-processed-gene-96.4;VaccDscaff17-snap-gene-122.34;VaccDscaff17-snap-gene-171.31;VaccDscaff27-processed-gene-61.19;VaccDscaff27-snap-gene-135.14;VaccDscaff34-snap-gene-180.34;VaccDscaff45-snap-gene-136.33;VaccDscaff45-snap-gene-137.28	8	up&down	BP
GO:0033014	tetrapyrrole biosynthetic process	0.0061	0.002	3.09	0.00446368	0.0189436	VaccDscaff12-processed-gene-87.0;VaccDscaff22-processed-gene-351.18;VaccDscaff23-snap-gene-324.18;VaccDscaff40-snap-gene-18.30;VaccDscaff41-snap-gene-53.23;VaccDscaff43-processed-gene-22.1;VaccDscaff46-processed-gene-186.2;VaccDscaff47-snap-gene-177.38	8	down	BP
GO:0031408	oxylipin biosynthetic process	0.0053	0.0016	3.39	0.0045268	0.0191205	VaccDscaff16-augustus-gene-279.23;VaccDscaff18-augustus-gene-129.19;VaccDscaff31-augustus-gene-222.19;VaccDscaff7-augustus-gene-128.25;VaccDscaff7-augustus-gene-177.33;VaccDscaff7-snap-gene-178.20;VaccDscaff7-snap-gene-179.31	7	down	BP
GO:0009891	positive regulation of biosynthetic process	0.0372	0.0251	1.48	0.00453397	0.0191205	NewGene_7409;VaccDscaff14-processed-gene-144.5;VaccDscaff147-snap-gene-2.71;VaccDscaff15-augustus-gene-255.22;VaccDscaff19-augustus-gene-4.26;VaccDscaff19-augustus-gene-63.36;VaccDscaff2-augustus-gene-432.33;VaccDscaff2-processed-gene-188.12;VaccDscaff20-augustus-gene-163.20;VaccDscaff20-augustus-gene-4.32;VaccDscaff20-augustus-gene-67.30;VaccDscaff20-processed-gene-248.2;VaccDscaff21-augustus-ge…	49	up&down	BP
GO:0035567	non-canonical Wnt signaling pathway	0.0023	0.0003	8.49	0.00459863	0.0193322	VaccDscaff38-augustus-gene-30.38;VaccDscaff39-augustus-gene-28.24;VaccDscaff6-augustus-gene-385.34	3	down	BP
GO:0010383	cell wall polysaccharide metabolic process	0.0091	0.0038	2.4	0.00472343	0.0197946	VaccDscaff10-augustus-gene-1.25;VaccDscaff14-processed-gene-15.18;VaccDscaff14-snap-gene-348.60;VaccDscaff14-snap-gene-348.61;VaccDscaff2-augustus-gene-402.44;VaccDscaff2-processed-gene-101.13;VaccDscaff2-processed-gene-26.14;VaccDscaff2-snap-gene-401.27;VaccDscaff25-processed-gene-4.5;VaccDscaff3-processed-gene-413.3;VaccDscaff3-snap-gene-11.43;VaccDscaff8-augustus-gene-8.25	12	up&down	BP
GO:0046165	alcohol biosynthetic process	0.0061	0.002	3.05	0.00478073	0.0199721	VaccDscaff11-processed-gene-324.5;VaccDscaff15-augustus-gene-311.35;VaccDscaff19-augustus-gene-362.28;VaccDscaff22-augustus-gene-256.38;VaccDscaff24-augustus-gene-70.33;VaccDscaff43-augustus-gene-130.36;VaccDscaff46-snap-gene-89.37;VaccDscaff47-augustus-gene-71.34	8	down	BP
GO:0009967	positive regulation of signal transduction	0.0152	0.008	1.91	0.00486051	0.0202421	VaccDscaff1-snap-gene-405.35;VaccDscaff10-augustus-gene-39.35;VaccDscaff10-snap-gene-38.38;VaccDscaff13-augustus-gene-106.30;VaccDscaff13-augustus-gene-106.32;VaccDscaff13-snap-gene-334.35;VaccDscaff17-snap-gene-171.31;VaccDscaff19-augustus-gene-4.26;VaccDscaff20-augustus-gene-4.32;VaccDscaff27-snap-gene-135.14;VaccDscaff28-augustus-gene-346.38;VaccDscaff300-snap-gene-0.48;VaccDscaff34-snap-gene-…	20	up&down	BP
GO:0044264	cellular polysaccharide metabolic process	0.0137	0.0069	1.98	0.00490959	0.0203831	VaccDscaff1-augustus-gene-18.51;VaccDscaff1-augustus-gene-18.52;VaccDscaff10-augustus-gene-1.25;VaccDscaff10-augustus-gene-385.37;VaccDscaff10-augustus-gene-385.38;VaccDscaff14-processed-gene-15.18;VaccDscaff2-processed-gene-101.13;VaccDscaff2-processed-gene-26.14;VaccDscaff22-snap-gene-225.27;VaccDscaff25-processed-gene-4.5;VaccDscaff26-snap-gene-143.37;VaccDscaff3-processed-gene-413.3;VaccDscaf…	18	up&down	BP
GO:0032885	regulation of polysaccharide biosynthetic process	0.003	0.0005	5.66	0.00497675	0.0204712	VaccDscaff14-processed-gene-144.5;VaccDscaff2-processed-gene-188.12;VaccDscaff25-processed-gene-221.12;VaccDscaff3-processed-gene-254.2	4	down	BP
GO:0035335	peptidyl-tyrosine dephosphorylation	0.003	0.0005	5.66	0.00497675	0.0204712	VaccDscaff37-snap-gene-16.31;VaccDscaff38-augustus-gene-261.29;VaccDscaff39-augustus-gene-284.31;VaccDscaff6-augustus-gene-92.21	4	down	BP
GO:1905897	regulation of response to endoplasmic reticulum stress	0.003	0.0005	5.66	0.00497675	0.0204712	VaccDscaff19-augustus-gene-4.26;VaccDscaff20-augustus-gene-4.32;VaccDscaff28-augustus-gene-346.38;VaccDscaff48-augustus-gene-106.35	4	down	BP
GO:0043562	cellular response to nitrogen levels	0.0046	0.0012	3.77	0.00500144	0.0205096	VaccDscaff13-processed-gene-15.7;VaccDscaff27-processed-gene-259.2;VaccDscaff27-processed-gene-357.7;VaccDscaff34-processed-gene-93.5;VaccDscaff38-augustus-gene-72.21;VaccDscaff6-processed-gene-347.0	6	down	BP
GO:0045935	positive regulation of nucleobase-containing compound metabolic process	0.0349	0.0234	1.49	0.00515718	0.0210836	NewGene_7409;VaccDscaff14-processed-gene-144.5;VaccDscaff147-snap-gene-2.71;VaccDscaff15-augustus-gene-255.22;VaccDscaff19-augustus-gene-4.26;VaccDscaff19-augustus-gene-63.36;VaccDscaff2-augustus-gene-432.33;VaccDscaff2-processed-gene-188.12;VaccDscaff20-augustus-gene-4.32;VaccDscaff20-augustus-gene-67.30;VaccDscaff20-processed-gene-248.2;VaccDscaff21-augustus-gene-44.36;VaccDscaff21-processed-ge…	46	up&down	BP
GO:0009789	positive regulation of abscisic acid-activated signaling pathway	0.0084	0.0034	2.47	0.00528798	0.0214218	VaccDscaff10-augustus-gene-39.35;VaccDscaff13-augustus-gene-106.30;VaccDscaff13-augustus-gene-106.32;VaccDscaff17-snap-gene-171.31;VaccDscaff27-snap-gene-135.14;VaccDscaff300-snap-gene-0.48;VaccDscaff34-snap-gene-180.34;VaccDscaff44-processed-gene-201.3;VaccDscaff45-snap-gene-136.33;VaccDscaff45-snap-gene-137.28;VaccDscaff8-augustus-gene-46.28	11	up&down	BP
GO:1901421	positive regulation of response to alcohol	0.0084	0.0034	2.47	0.00528798	0.0214218	VaccDscaff10-augustus-gene-39.35;VaccDscaff13-augustus-gene-106.30;VaccDscaff13-augustus-gene-106.32;VaccDscaff17-snap-gene-171.31;VaccDscaff27-snap-gene-135.14;VaccDscaff300-snap-gene-0.48;VaccDscaff34-snap-gene-180.34;VaccDscaff44-processed-gene-201.3;VaccDscaff45-snap-gene-136.33;VaccDscaff45-snap-gene-137.28;VaccDscaff8-augustus-gene-46.28	11	up&down	BP
GO:1905959	positive regulation of cellular response to alcohol	0.0084	0.0034	2.47	0.00528798	0.0214218	VaccDscaff10-augustus-gene-39.35;VaccDscaff13-augustus-gene-106.30;VaccDscaff13-augustus-gene-106.32;VaccDscaff17-snap-gene-171.31;VaccDscaff27-snap-gene-135.14;VaccDscaff300-snap-gene-0.48;VaccDscaff34-snap-gene-180.34;VaccDscaff44-processed-gene-201.3;VaccDscaff45-snap-gene-136.33;VaccDscaff45-snap-gene-137.28;VaccDscaff8-augustus-gene-46.28	11	up&down	BP
GO:0044036	cell wall macromolecule metabolic process	0.0106	0.0049	2.19	0.00532094	0.0214902	VaccDscaff10-augustus-gene-1.25;VaccDscaff14-processed-gene-15.18;VaccDscaff14-snap-gene-348.60;VaccDscaff14-snap-gene-348.61;VaccDscaff2-augustus-gene-402.44;VaccDscaff2-processed-gene-101.13;VaccDscaff2-processed-gene-26.14;VaccDscaff2-snap-gene-401.27;VaccDscaff22-snap-gene-225.27;VaccDscaff25-processed-gene-4.5;VaccDscaff3-processed-gene-413.3;VaccDscaff3-snap-gene-11.43;VaccDscaff46-snap-gen…	14	up&down	BP
GO:0006771	riboflavin metabolic process	0.003	0.0006	5.43	0.00578835	0.0232682	VaccDscaff17-augustus-gene-116.27;VaccDscaff27-augustus-gene-79.25;VaccDscaff34-augustus-gene-236.23;VaccDscaff45-augustus-gene-76.24	4	down	BP
GO:0006972	hyperosmotic response	0.0076	0.003	2.57	0.0058396	0.0232682	NewGene_3604;VaccDscaff14-snap-gene-332.43;VaccDscaff2-augustus-gene-385.37;VaccDscaff2-augustus-gene-386.35;VaccDscaff2-snap-gene-385.42;VaccDscaff2-snap-gene-386.50;VaccDscaff21-augustus-gene-62.37;VaccDscaff26-augustus-gene-62.45;VaccDscaff3-augustus-gene-27.21;VaccDscaff33-augustus-gene-274.26	10	down	BP
GO:0043069	negative regulation of programmed cell death	0.0076	0.003	2.57	0.0058396	0.0232682	VaccDscaff13-augustus-gene-115.18;VaccDscaff205-augustus-gene-1.44;VaccDscaff22-snap-gene-318.49;VaccDscaff25-snap-gene-50.41;VaccDscaff30-augustus-gene-299.44;VaccDscaff32-augustus-gene-270.23;VaccDscaff32-processed-gene-260.9;VaccDscaff43-snap-gene-57.31;VaccDscaff47-augustus-gene-144.36;VaccDscaff47-snap-gene-93.37	10	up&down	BP
GO:0009609	response to symbiotic bacterium	0.0023	0.0003	7.83	0.00584821	0.0232682	VaccDscaff21-augustus-gene-62.37;VaccDscaff26-augustus-gene-62.45;VaccDscaff33-augustus-gene-274.26	3	down	BP
GO:0080060	integument development	0.0023	0.0003	7.83	0.00584821	0.0232682	VaccDscaff11-processed-gene-35.3;VaccDscaff15-augustus-gene-43.11;VaccDscaff44-processed-gene-214.2	3	up	BP
GO:0048827	phyllome development	0.0319	0.0211	1.51	0.00592142	0.0234896	VaccDscaff1-augustus-gene-162.24;VaccDscaff10-augustus-gene-247.17;VaccDscaff11-processed-gene-35.3;VaccDscaff12-snap-gene-296.36;VaccDscaff15-augustus-gene-255.20;VaccDscaff15-augustus-gene-43.11;VaccDscaff19-processed-gene-11.4;VaccDscaff20-augustus-gene-163.20;VaccDscaff20-processed-gene-13.6;VaccDscaff20-processed-gene-377.6;VaccDscaff21-augustus-gene-44.36;VaccDscaff21-augustus-gene-62.37;Va…	42	up&down	BP
GO:0009642	response to light intensity	0.0137	0.007	1.95	0.00596456	0.0235908	NewGene_7409;VaccDscaff19-augustus-gene-4.26;VaccDscaff20-augustus-gene-4.32;VaccDscaff23-augustus-gene-220.17;VaccDscaff23-augustus-gene-7.23;VaccDscaff23-snap-gene-35.42;VaccDscaff28-augustus-gene-346.38;VaccDscaff29-augustus-gene-254.20;VaccDscaff31-snap-gene-23.35;VaccDscaff35-augustus-gene-318.30;VaccDscaff36-augustus-gene-7.25;VaccDscaff4-augustus-gene-410.18;VaccDscaff40-snap-gene-250.35;V…	18	up&down	BP
GO:0007015	actin filament organization	0.0068	0.0025	2.7	0.00632061	0.0249252	VaccDscaff12-snap-gene-208.31;VaccDscaff23-augustus-gene-234.12;VaccDscaff23-augustus-gene-235.16;VaccDscaff24-augustus-gene-51.33;VaccDscaff40-augustus-gene-92.13;VaccDscaff41-snap-gene-80.46;VaccDscaff41-snap-gene-81.21;VaccDscaff80-snap-gene-3.39;VaccDscaff93-snap-gene-4.42	9	down	BP
GO:0071248	cellular response to metal ion	0.0076	0.003	2.53	0.00647736	0.0254682	VaccDscaff20-augustus-gene-336.19;VaccDscaff21-processed-gene-155.6;VaccDscaff22-snap-gene-269.34;VaccDscaff26-processed-gene-158.3;VaccDscaff28-snap-gene-37.26;VaccDscaff29-processed-gene-155.8;VaccDscaff30-augustus-gene-299.44;VaccDscaff33-processed-gene-183.0;VaccDscaff47-snap-gene-86.34;VaccDscaff881-processed-gene-0.1	10	up&down	BP
GO:0046189	phenol-containing compound biosynthetic process	0.0046	0.0013	3.57	0.00652487	0.0255798	VaccDscaff17-snap-gene-171.31;VaccDscaff2-processed-gene-101.13;VaccDscaff27-snap-gene-135.14;VaccDscaff34-snap-gene-180.34;VaccDscaff45-snap-gene-136.33;VaccDscaff45-snap-gene-137.28	6	down	BP
GO:0009968	negative regulation of signal transduction	0.0159	0.0087	1.82	0.0065592	0.0256392	VaccDscaff1-processed-gene-308.0;VaccDscaff1-snap-gene-247.21;VaccDscaff10-processed-gene-123.6;VaccDscaff10-processed-gene-186.12;VaccDscaff19-processed-gene-135.9;VaccDscaff20-processed-gene-133.0;VaccDscaff28-processed-gene-213.2;VaccDscaff30-augustus-gene-299.44;VaccDscaff37-augustus-gene-172.29;VaccDscaff37-augustus-gene-206.13;VaccDscaff38-augustus-gene-106.21;VaccDscaff38-augustus-gene-136…	21	up&down	BP
GO:0003333	amino acid transmembrane transport	0.0068	0.0026	2.66	0.00707082	0.0275585	VaccDscaff13-snap-gene-57.53;VaccDscaff14-augustus-gene-154.24;VaccDscaff2-augustus-gene-200.31;VaccDscaff25-augustus-gene-211.24;VaccDscaff25-processed-gene-79.1;VaccDscaff3-augustus-gene-242.34;VaccDscaff30-augustus-gene-312.21;VaccDscaff32-augustus-gene-306.27;VaccDscaff5-augustus-gene-380.28	9	up&down	BP
GO:0017144	drug metabolic process	0.0205	0.0123	1.67	0.00709673	0.0275791	VaccDscaff11-processed-gene-324.5;VaccDscaff14-processed-gene-15.18;VaccDscaff15-augustus-gene-311.35;VaccDscaff17-augustus-gene-116.27;VaccDscaff17-snap-gene-171.31;VaccDscaff19-augustus-gene-362.28;VaccDscaff2-processed-gene-101.13;VaccDscaff2-processed-gene-26.14;VaccDscaff22-augustus-gene-256.38;VaccDscaff24-augustus-gene-70.33;VaccDscaff25-processed-gene-4.5;VaccDscaff27-augustus-gene-79.25;…	27	up&down	BP
GO:0051782	negative regulation of cell division	0.0023	0.0003	7.27	0.00728156	0.0281338	VaccDscaff11-processed-gene-35.3;VaccDscaff15-augustus-gene-43.11;VaccDscaff44-processed-gene-214.2	3	up	BP
GO:1901141	regulation of lignin biosynthetic process	0.0023	0.0003	7.27	0.00728156	0.0281338	VaccDscaff23-snap-gene-35.42;VaccDscaff40-snap-gene-250.35;VaccDscaff60-snap-gene-5.38	3	down	BP
GO:0010648	negative regulation of cell communication	0.0159	0.0089	1.8	0.00752697	0.0289149	VaccDscaff1-processed-gene-308.0;VaccDscaff1-snap-gene-247.21;VaccDscaff10-processed-gene-123.6;VaccDscaff10-processed-gene-186.12;VaccDscaff19-processed-gene-135.9;VaccDscaff20-processed-gene-133.0;VaccDscaff28-processed-gene-213.2;VaccDscaff30-augustus-gene-299.44;VaccDscaff37-augustus-gene-172.29;VaccDscaff37-augustus-gene-206.13;VaccDscaff38-augustus-gene-106.21;VaccDscaff38-augustus-gene-136…	21	up&down	BP
GO:0023057	negative regulation of signaling	0.0159	0.0089	1.8	0.00752697	0.0289149	VaccDscaff1-processed-gene-308.0;VaccDscaff1-snap-gene-247.21;VaccDscaff10-processed-gene-123.6;VaccDscaff10-processed-gene-186.12;VaccDscaff19-processed-gene-135.9;VaccDscaff20-processed-gene-133.0;VaccDscaff28-processed-gene-213.2;VaccDscaff30-augustus-gene-299.44;VaccDscaff37-augustus-gene-172.29;VaccDscaff37-augustus-gene-206.13;VaccDscaff38-augustus-gene-106.21;VaccDscaff38-augustus-gene-136…	21	up&down	BP
GO:0042727	flavin-containing compound biosynthetic process	0.003	0.0006	5.03	0.00766572	0.0291962	VaccDscaff17-augustus-gene-116.27;VaccDscaff27-augustus-gene-79.25;VaccDscaff34-augustus-gene-236.23;VaccDscaff45-augustus-gene-76.24	4	down	BP
GO:0048565	digestive tract development	0.003	0.0006	5.03	0.00766572	0.0291962	VaccDscaff12-augustus-gene-234.13;VaccDscaff23-augustus-gene-246.12;VaccDscaff40-augustus-gene-81.16;VaccDscaff41-augustus-gene-71.26	4	down	BP
GO:0055123	digestive system development	0.003	0.0006	5.03	0.00766572	0.0291962	VaccDscaff12-augustus-gene-234.13;VaccDscaff23-augustus-gene-246.12;VaccDscaff40-augustus-gene-81.16;VaccDscaff41-augustus-gene-71.26	4	down	BP
GO:0048367	shoot system development	0.0425	0.0304	1.4	0.00798206	0.0303146	VaccDscaff1-augustus-gene-162.24;VaccDscaff10-augustus-gene-1.25;VaccDscaff10-augustus-gene-247.17;VaccDscaff11-processed-gene-35.3;VaccDscaff12-snap-gene-296.36;VaccDscaff13-augustus-gene-391.28;VaccDscaff15-augustus-gene-255.20;VaccDscaff15-augustus-gene-43.11;VaccDscaff15-snap-gene-365.31;VaccDscaff188-augustus-gene-0.17;VaccDscaff19-processed-gene-11.4;VaccDscaff20-augustus-gene-163.20;VaccDs…	56	up&down	BP
GO:0022616	DNA strand elongation	0.0015	0.0001	13.58	0.0081744	0.0308697	VaccDscaff27-processed-gene-242.7;VaccDscaff34-processed-gene-111.1	2	down	BP
GO:1900036	positive regulation of cellular response to heat	0.0015	0.0001	13.58	0.0081744	0.0308697	VaccDscaff4-augustus-gene-67.15;VaccDscaff4-augustus-gene-77.31	2	down	BP
GO:0071495	cellular response to endogenous stimulus	0.0402	0.0285	1.41	0.00823792	0.031022	NewGene_2987;VaccDscaff1-snap-gene-247.21;VaccDscaff10-processed-gene-186.12;VaccDscaff13-augustus-gene-391.28;VaccDscaff14-augustus-gene-27.33;VaccDscaff14-processed-gene-144.5;VaccDscaff147-snap-gene-2.71;VaccDscaff15-augustus-gene-255.20;VaccDscaff15-augustus-gene-373.26;VaccDscaff15-snap-gene-373.36;VaccDscaff17-augustus-gene-95.19;VaccDscaff188-augustus-gene-0.17;VaccDscaff19-processed-gene-…	53	up&down	BP
GO:0010150	leaf senescence	0.0114	0.0057	2.01	0.0085353	0.0320515	VaccDscaff12-snap-gene-296.36;VaccDscaff21-augustus-gene-44.36;VaccDscaff21-augustus-gene-62.37;VaccDscaff22-augustus-gene-109.13;VaccDscaff23-augustus-gene-96.33;VaccDscaff25-processed-gene-14.6;VaccDscaff258-processed-gene-0.18;VaccDscaff26-augustus-gene-44.51;VaccDscaff26-augustus-gene-62.45;VaccDscaff29-augustus-gene-44.32;VaccDscaff3-augustus-gene-158.19;VaccDscaff33-augustus-gene-274.26;Vac…	15	up&down	BP
GO:0005987	sucrose catabolic process	0.003	0.0006	4.85	0.00873821	0.032614	VaccDscaff4-augustus-gene-13.21;VaccDscaff4-processed-gene-2.0;VaccDscaff4-snap-gene-34.57;VaccDscaff9-augustus-gene-1.21	4	down	BP
GO:0007368	determination of left/right symmetry	0.003	0.0006	4.85	0.00873821	0.032614	VaccDscaff12-augustus-gene-234.13;VaccDscaff23-augustus-gene-246.12;VaccDscaff40-augustus-gene-81.16;VaccDscaff41-augustus-gene-71.26	4	down	BP
GO:0016999	antibiotic metabolic process	0.0068	0.0027	2.57	0.00877365	0.032614	VaccDscaff17-snap-gene-171.31;VaccDscaff27-snap-gene-135.14;VaccDscaff34-snap-gene-180.34;VaccDscaff34-snap-gene-61.48;VaccDscaff45-snap-gene-136.33;VaccDscaff45-snap-gene-137.28;VaccDscaff5-processed-gene-165.6;VaccDscaff79-processed-gene-6.18;VaccDscaff96-processed-gene-3.4	9	down	BP
GO:0009908	flower development	0.0228	0.0143	1.6	0.00888803	0.032614	VaccDscaff11-processed-gene-35.3;VaccDscaff13-augustus-gene-391.28;VaccDscaff15-augustus-gene-255.20;VaccDscaff15-augustus-gene-43.11;VaccDscaff188-augustus-gene-0.17;VaccDscaff20-augustus-gene-163.20;VaccDscaff20-processed-gene-377.6;VaccDscaff21-snap-gene-15.39;VaccDscaff22-snap-gene-268.28;VaccDscaff26-snap-gene-12.21;VaccDscaff27-processed-gene-259.2;VaccDscaff27-processed-gene-357.7;VaccDsca…	30	up&down	BP
GO:0090567	reproductive shoot system development	0.0228	0.0143	1.6	0.00888803	0.032614	VaccDscaff11-processed-gene-35.3;VaccDscaff13-augustus-gene-391.28;VaccDscaff15-augustus-gene-255.20;VaccDscaff15-augustus-gene-43.11;VaccDscaff188-augustus-gene-0.17;VaccDscaff20-augustus-gene-163.20;VaccDscaff20-processed-gene-377.6;VaccDscaff21-snap-gene-15.39;VaccDscaff22-snap-gene-268.28;VaccDscaff26-snap-gene-12.21;VaccDscaff27-processed-gene-259.2;VaccDscaff27-processed-gene-357.7;VaccDsca…	30	up&down	BP
GO:0016055	Wnt signaling pathway	0.0023	0.0003	6.79	0.00890464	0.032614	VaccDscaff38-augustus-gene-30.38;VaccDscaff39-augustus-gene-28.24;VaccDscaff6-augustus-gene-385.34	3	down	BP
GO:0198738	cell-cell signaling by wnt	0.0023	0.0003	6.79	0.00890464	0.032614	VaccDscaff38-augustus-gene-30.38;VaccDscaff39-augustus-gene-28.24;VaccDscaff6-augustus-gene-385.34	3	down	BP
GO:1905114	cell surface receptor signaling pathway involved in cell-cell signaling	0.0023	0.0003	6.79	0.00890464	0.032614	VaccDscaff38-augustus-gene-30.38;VaccDscaff39-augustus-gene-28.24;VaccDscaff6-augustus-gene-385.34	3	down	BP
GO:2000904	regulation of starch metabolic process	0.0023	0.0003	6.79	0.00890464	0.032614	VaccDscaff20-augustus-gene-163.20;VaccDscaff28-augustus-gene-161.35;VaccDscaff44-augustus-gene-162.31	3	down	BP
GO:0080135	regulation of cellular response to stress	0.0099	0.0047	2.11	0.00946835	0.0345838	VaccDscaff19-augustus-gene-4.26;VaccDscaff20-augustus-gene-4.32;VaccDscaff22-snap-gene-268.28;VaccDscaff22-snap-gene-318.49;VaccDscaff25-snap-gene-50.41;VaccDscaff28-augustus-gene-346.38;VaccDscaff4-augustus-gene-67.15;VaccDscaff4-augustus-gene-77.31;VaccDscaff43-snap-gene-57.31;VaccDscaff46-augustus-gene-101.29;VaccDscaff47-augustus-gene-144.36;VaccDscaff47-augustus-gene-83.25;VaccDscaff48-augus…	13	down	BP
GO:0032446	protein modification by small protein conjugation	0.044	0.032	1.38	0.0096757	0.0352449	VaccDscaff10-augustus-gene-39.35;VaccDscaff11-snap-gene-388.42;VaccDscaff13-augustus-gene-255.14;VaccDscaff13-augustus-gene-37.38;VaccDscaff13-processed-gene-15.25;VaccDscaff13-processed-gene-15.7;VaccDscaff14-augustus-gene-205.24;VaccDscaff15-augustus-gene-255.22;VaccDscaff16-processed-gene-88.5;VaccDscaff187-processed-gene-1.32;VaccDscaff19-augustus-gene-67.32;VaccDscaff2-augustus-gene-242.22;V…	58	up&down	BP
GO:0009313	oligosaccharide catabolic process	0.003	0.0006	4.68	0.0099041	0.0359788	VaccDscaff1-augustus-gene-293.20;VaccDscaff10-augustus-gene-137.20;VaccDscaff4-snap-gene-34.57;VaccDscaff5-augustus-gene-273.13	4	down	BP
GO:0009900	dehiscence	0.0038	0.001	3.77	0.0101435	0.0366494	VaccDscaff35-augustus-gene-318.30;VaccDscaff36-augustus-gene-7.25;VaccDscaff4-augustus-gene-410.18;VaccDscaff48-processed-gene-83.3;VaccDscaff9-augustus-gene-407.29	5	down	BP
GO:0010215	cellulose microfibril organization	0.0038	0.001	3.77	0.0101435	0.0366494	VaccDscaff30-snap-gene-320.31;VaccDscaff4-augustus-gene-30.26;VaccDscaff4-augustus-gene-5.38;VaccDscaff4-augustus-gene-9.40;VaccDscaff9-augustus-gene-5.34	5	down	BP
GO:0048467	gynoecium development	0.0068	0.0027	2.5	0.010242	0.0369056	VaccDscaff11-processed-gene-35.3;VaccDscaff15-augustus-gene-43.11;VaccDscaff22-snap-gene-268.28;VaccDscaff27-processed-gene-259.2;VaccDscaff27-processed-gene-357.7;VaccDscaff34-processed-gene-93.5;VaccDscaff44-processed-gene-214.2;VaccDscaff46-augustus-gene-101.29;VaccDscaff47-augustus-gene-83.25	9	up&down	BP
GO:0090693	plant organ senescence	0.0114	0.0058	1.97	0.0104383	0.0375117	VaccDscaff12-snap-gene-296.36;VaccDscaff21-augustus-gene-44.36;VaccDscaff21-augustus-gene-62.37;VaccDscaff22-augustus-gene-109.13;VaccDscaff23-augustus-gene-96.33;VaccDscaff25-processed-gene-14.6;VaccDscaff258-processed-gene-0.18;VaccDscaff26-augustus-gene-44.51;VaccDscaff26-augustus-gene-62.45;VaccDscaff29-augustus-gene-44.32;VaccDscaff3-augustus-gene-158.19;VaccDscaff33-augustus-gene-274.26;Vac…	15	up&down	BP
GO:0060548	negative regulation of cell death	0.0084	0.0037	2.25	0.0104723	0.0375329	VaccDscaff13-augustus-gene-115.18;VaccDscaff17-snap-gene-193.34;VaccDscaff205-augustus-gene-1.44;VaccDscaff22-snap-gene-318.49;VaccDscaff25-snap-gene-50.41;VaccDscaff30-augustus-gene-299.44;VaccDscaff32-augustus-gene-270.23;VaccDscaff32-processed-gene-260.9;VaccDscaff43-snap-gene-57.31;VaccDscaff47-augustus-gene-144.36;VaccDscaff47-snap-gene-93.37	11	up&down	BP
GO:0009700	indole phytoalexin biosynthetic process	0.0023	0.0004	6.36	0.0107224	0.0379209	VaccDscaff22-snap-gene-268.28;VaccDscaff46-augustus-gene-101.29;VaccDscaff47-augustus-gene-83.25	3	down	BP
GO:0010120	camalexin biosynthetic process	0.0023	0.0004	6.36	0.0107224	0.0379209	VaccDscaff22-snap-gene-268.28;VaccDscaff46-augustus-gene-101.29;VaccDscaff47-augustus-gene-83.25	3	down	BP
GO:0043392	negative regulation of DNA binding	0.0023	0.0004	6.36	0.0107224	0.0379209	VaccDscaff30-processed-gene-146.5;VaccDscaff32-processed-gene-146.8;VaccDscaff9-processed-gene-334.4	3	up	BP
GO:0046217	indole phytoalexin metabolic process	0.0023	0.0004	6.36	0.0107224	0.0379209	VaccDscaff22-snap-gene-268.28;VaccDscaff46-augustus-gene-101.29;VaccDscaff47-augustus-gene-83.25	3	down	BP
GO:0052317	camalexin metabolic process	0.0023	0.0004	6.36	0.0107224	0.0379209	VaccDscaff22-snap-gene-268.28;VaccDscaff46-augustus-gene-101.29;VaccDscaff47-augustus-gene-83.25	3	down	BP
GO:0002230	positive regulation of defense response to virus by host	0.003	0.0007	4.53	0.0111663	0.03918	VaccDscaff19-augustus-gene-4.26;VaccDscaff20-augustus-gene-4.32;VaccDscaff28-augustus-gene-346.38;VaccDscaff48-augustus-gene-106.35	4	down	BP
GO:0016137	glycoside metabolic process	0.003	0.0007	4.53	0.0111663	0.03918	VaccDscaff15-augustus-gene-157.16;VaccDscaff24-snap-gene-215.18;VaccDscaff79-processed-gene-6.18;VaccDscaff96-processed-gene-3.4	4	down	BP
GO:0046470	phosphatidylcholine metabolic process	0.003	0.0007	4.53	0.0111663	0.03918	VaccDscaff14-snap-gene-275.26;VaccDscaff2-augustus-gene-321.21;VaccDscaff25-augustus-gene-318.26;VaccDscaff3-augustus-gene-83.27	4	down	BP
GO:0006694	steroid biosynthetic process	0.0068	0.0028	2.44	0.0118879	0.0410019	VaccDscaff12-augustus-gene-15.23;VaccDscaff12-augustus-gene-31.26;VaccDscaff14-augustus-gene-394.36;VaccDscaff15-augustus-gene-157.16;VaccDscaff186-augustus-gene-0.23;VaccDscaff2-snap-gene-447.54;VaccDscaff24-snap-gene-215.18;VaccDscaff25-augustus-gene-44.25;VaccDscaff46-processed-gene-82.24	9	down	BP
GO:0006598	polyamine catabolic process	0.0015	0.0001	11.31	0.0120229	0.0410019	VaccDscaff37-augustus-gene-58.20;VaccDscaff6-augustus-gene-143.15	2	down	BP
GO:0016139	glycoside catabolic process	0.0015	0.0001	11.31	0.0120229	0.0410019	VaccDscaff79-processed-gene-6.18;VaccDscaff96-processed-gene-3.4	2	down	BP
GO:0018126	protein hydroxylation	0.0015	0.0001	11.31	0.0120229	0.0410019	VaccDscaff30-snap-gene-25.38;VaccDscaff42-augustus-gene-225.22	2	down	BP
GO:0018401	peptidyl-proline hydroxylation to 4-hydroxy-L-proline	0.0015	0.0001	11.31	0.0120229	0.0410019	VaccDscaff30-snap-gene-25.38;VaccDscaff42-augustus-gene-225.22	2	down	BP
GO:0019471	4-hydroxyproline metabolic process	0.0015	0.0001	11.31	0.0120229	0.0410019	VaccDscaff30-snap-gene-25.38;VaccDscaff42-augustus-gene-225.22	2	down	BP
GO:0019511	peptidyl-proline hydroxylation	0.0015	0.0001	11.31	0.0120229	0.0410019	VaccDscaff30-snap-gene-25.38;VaccDscaff42-augustus-gene-225.22	2	down	BP
GO:0031848	protection from non-homologous end joining at telomere	0.0015	0.0001	11.31	0.0120229	0.0410019	VaccDscaff27-processed-gene-242.7;VaccDscaff34-processed-gene-111.1	2	down	BP
GO:0032205	negative regulation of telomere maintenance	0.0015	0.0001	11.31	0.0120229	0.0410019	VaccDscaff27-processed-gene-242.7;VaccDscaff34-processed-gene-111.1	2	down	BP
GO:0043247	telomere maintenance in response to DNA damage	0.0015	0.0001	11.31	0.0120229	0.0410019	VaccDscaff27-processed-gene-242.7;VaccDscaff34-processed-gene-111.1	2	down	BP
GO:1904357	negative regulation of telomere maintenance via telomere lengthening	0.0015	0.0001	11.31	0.0120229	0.0410019	VaccDscaff27-processed-gene-242.7;VaccDscaff34-processed-gene-111.1	2	down	BP
GO:0042726	flavin-containing compound metabolic process	0.003	0.0007	4.38	0.0125275	0.0425058	VaccDscaff17-augustus-gene-116.27;VaccDscaff27-augustus-gene-79.25;VaccDscaff34-augustus-gene-236.23;VaccDscaff45-augustus-gene-76.24	4	down	BP
GO:0097502	mannosylation	0.003	0.0007	4.38	0.0125275	0.0425058	VaccDscaff22-augustus-gene-184.17;VaccDscaff43-augustus-gene-181.21;VaccDscaff46-augustus-gene-62.19;VaccDscaff46-augustus-gene-65.14	4	down	BP
GO:0009590	detection of gravity	0.0023	0.0004	5.99	0.0127387	0.0427879	VaccDscaff20-augustus-gene-163.20;VaccDscaff28-augustus-gene-161.35;VaccDscaff44-augustus-gene-162.31	3	down	BP
GO:0010031	circumnutation	0.0023	0.0004	5.99	0.0127387	0.0427879	VaccDscaff20-augustus-gene-163.20;VaccDscaff28-augustus-gene-161.35;VaccDscaff44-augustus-gene-162.31	3	down	BP
GO:0036473	cell death in response to oxidative stress	0.0023	0.0004	5.99	0.0127387	0.0427879	VaccDscaff11-augustus-gene-10.21;VaccDscaff15-augustus-gene-21.22;VaccDscaff44-augustus-gene-238.23	3	down	BP
GO:0097468	programmed cell death in response to reactive oxygen species	0.0023	0.0004	5.99	0.0127387	0.0427879	VaccDscaff11-augustus-gene-10.21;VaccDscaff15-augustus-gene-21.22;VaccDscaff44-augustus-gene-238.23	3	down	BP
GO:0006865	amino acid transport	0.0061	0.0024	2.56	0.0132431	0.0443707	VaccDscaff13-snap-gene-57.53;VaccDscaff14-augustus-gene-154.24;VaccDscaff2-augustus-gene-200.31;VaccDscaff25-augustus-gene-211.24;VaccDscaff25-processed-gene-79.1;VaccDscaff3-augustus-gene-242.34;VaccDscaff30-augustus-gene-312.21;VaccDscaff32-augustus-gene-306.27	8	up&down	BP
GO:0010558	negative regulation of macromolecule biosynthetic process	0.0289	0.0197	1.46	0.0134656	0.0450035	VaccDscaff11-augustus-gene-207.26;VaccDscaff11-augustus-gene-278.28;VaccDscaff124-augustus-gene-0.28;VaccDscaff124-augustus-gene-1.36;VaccDscaff13-augustus-gene-391.28;VaccDscaff14-snap-gene-196.42;VaccDscaff15-augustus-gene-200.28;VaccDscaff15-augustus-gene-262.30;VaccDscaff17-processed-gene-328.10;VaccDscaff17-processed-gene-334.22;VaccDscaff188-augustus-gene-0.17;VaccDscaff19-augustus-gene-273…	38	up&down	BP
GO:0048562	embryonic organ morphogenesis	0.003	0.0007	4.24	0.0139903	0.046294	VaccDscaff12-augustus-gene-234.13;VaccDscaff23-augustus-gene-246.12;VaccDscaff40-augustus-gene-81.16;VaccDscaff41-augustus-gene-71.26	4	down	BP
GO:0048568	embryonic organ development	0.003	0.0007	4.24	0.0139903	0.046294	VaccDscaff12-augustus-gene-234.13;VaccDscaff23-augustus-gene-246.12;VaccDscaff40-augustus-gene-81.16;VaccDscaff41-augustus-gene-71.26	4	down	BP
GO:0050691	regulation of defense response to virus by host	0.003	0.0007	4.24	0.0139903	0.046294	VaccDscaff19-augustus-gene-4.26;VaccDscaff20-augustus-gene-4.32;VaccDscaff28-augustus-gene-346.38;VaccDscaff48-augustus-gene-106.35	4	down	BP
GO:0097164	ammonium ion metabolic process	0.003	0.0007	4.24	0.0139903	0.046294	VaccDscaff14-snap-gene-275.26;VaccDscaff2-augustus-gene-321.21;VaccDscaff25-augustus-gene-318.26;VaccDscaff3-augustus-gene-83.27	4	down	BP
GO:0061572	actin filament bundle organization	0.0023	0.0004	5.66	0.0149566	0.0492478	VaccDscaff24-augustus-gene-51.33;VaccDscaff80-snap-gene-3.39;VaccDscaff93-snap-gene-4.42	3	down	BP
GO:1901371	regulation of leaf morphogenesis	0.0023	0.0004	5.66	0.0149566	0.0492478	VaccDscaff20-processed-gene-377.6;VaccDscaff49-processed-gene-0.0;VaccDscaff49-processed-gene-3.6	3	down	BP

## Sheet: S3
Supplementary Table S3. MapMan functional annotation and classification results of DEGs.
BIN ID	BIN name	Up	Down	All DEGs
35	not assigned.not annotated	283	1160	1443
15	RNA biosynthesis	74	291	365
50	Enzyme classification	86	538	624
24	Solute transport	35	158	193
18	Protein modification	27	173	200
19	Protein homeostasis	22	132	160
11	Phytohormone action	27	82	109
21	Cell wall organisation	18	80	98
5	Lipid metabolism	2	87	89
3	Carbohydrate metabolism	4	47	51
27	Multi-process regulation	8	67	75
9	Secondary metabolism	8	40	48
22	Vesicle trafficking	2	44	46
26	External stimuli response	15	76	91
13	Cell division	2	24	26
20	Cytoskeleton organisation	0	25	25
7	Coenzyme metabolism	0	27	27
10	Redox homeostasis	0	19	19
2	Cellular respiration	0	17	17
12	Chromatin organisation	0	15	15
1	Photosynthesis	1	9	10
16	RNA processing	4	12	16
8	Polyamine metabolism	2	7	9
23	Protein translocation	0	9	9
4	Amino acid metabolism	1	6	7
6	Nucleotide metabolism	0	7	7
17	Protein biosynthesis	0	6	6
25	Nutrient uptake	2	13	15
14	DNA damage response	1	3	4
28	Plant reproduction	0	2	2
30	Clade-specific metabolism	0	4	4

## Sheet: S4
Supplementary Table S4. DEGs enriched in the RNA biosynthesis pathway.
MapMan BIN Code	ID	CK1	CK2	CK3	PI1	PI2	PI3	log2(Fold change)	pvalue	padj	Type	Functional Classification
'15.3.1.2'	VaccDscaff25-augustus-gene-331.41	14.6105	14.6358	13.8368	3.92572	3.80983	3.91432	-2.21801	4.03e-113	2.2e-111	Down	'RNA biosynthesis.RNA polymerase II-dependent transcription.RNA polymerase-II assembly and nuclear import.nuclear import factor (RIMA)'
'15.3.1.2'	VaccDscaff14-augustus-gene-288.34	36.8015	36.6409	32.0093	7.61969	8.93521	7.65567	-2.45597	8.5e-154	6.21e-152	Down	'RNA biosynthesis.RNA polymerase II-dependent transcription.RNA polymerase-II assembly and nuclear import.nuclear import factor (RIMA)'
'15.3.1.2'	VaccDscaff2-snap-gene-334.41	8.15577	7.43403	7.15067	1.77612	1.84621	1.76896	-2.40822	3.62e-84	1.52e-82	Down	'RNA biosynthesis.RNA polymerase II-dependent transcription.RNA polymerase-II assembly and nuclear import.nuclear import factor (RIMA)'
'15.3.1.2'	VaccDscaff3-snap-gene-69.36	12.3207	11.4597	12.2173	3.18876	3.29034	3.32716	-2.20664	5.63e-120	3.21e-118	Down	'RNA biosynthesis.RNA polymerase II-dependent transcription.RNA polymerase-II assembly and nuclear import.nuclear import factor (RIMA)'
'15.3.4.4.2.1'	VaccDscaff16-snap-gene-328.35	11.2652	11.4322	11.3169	2.52547	2.73856	2.5943	-2.44595	3.75e-132	2.38e-130	Down	'RNA biosynthesis.RNA polymerase II-dependent transcription.transcription co-activation.MEDIATOR complex.middle module.component MED4'
'15.3.4.4.5.2'	VaccDscaff10-augustus-gene-160.17	30.5211	29.6002	29.6971	8.48829	7.79617	8.06269	-2.21584	4.41e-204	4.21e-202	Down	'RNA biosynthesis.RNA polymerase II-dependent transcription.transcription co-activation.MEDIATOR complex.other components.component MED26'
'15.3.4.4.5.2'	VaccDscaff5-augustus-gene-251.18	24.044	23.6735	25.1592	6.1936	6.72416	7.66164	-2.15376	2.01e-117	1.13e-115	Down	'RNA biosynthesis.RNA polymerase II-dependent transcription.transcription co-activation.MEDIATOR complex.other components.component MED26'
'15.3.4.4.5.2'	VaccDscaff1-augustus-gene-271.13	49.7661	51.2772	48.2201	12.7506	13.2941	13.2435	-2.25785	0	0	Down	'RNA biosynthesis.RNA polymerase II-dependent transcription.transcription co-activation.MEDIATOR complex.other components.component MED26'
'15.3.4.4.5.2'	VaccDscaff8-augustus-gene-178.18	9.39197	8.70174	10.2591	2.4344	2.57216	2.24362	-2.30222	1.65e-75	6.38e-74	Down	'RNA biosynthesis.RNA polymerase II-dependent transcription.transcription co-activation.MEDIATOR complex.other components.component MED26'
'15.5.1.2'	VaccDscaff25-snap-gene-297.37	0.073239	0.119713	0.031505	0.386036	0.452549	0.568953	2.2374	0.000247911	0.000924176	Up	'RNA biosynthesis.transcriptional regulation.C2C2 transcription factor superfamily.transcription factor (BBX-CO)'
'15.5.1.3.1'	VaccDscaff19-augustus-gene-63.36	29.8983	29.4413	26.8173	2.57715	1.91643	2.32495	-3.98664	2.33e-239	2.68e-237	Down	'RNA biosynthesis.transcriptional regulation.C2C2 transcription factor superfamily.GATA trancription factor families.transcription factor (A/B-GATA)'
'15.5.1.3.1'	VaccDscaff28-augustus-gene-291.23	53.7546	51.3048	48.2182	4.67869	3.96598	4.08696	-3.92355	0	0	Down	'RNA biosynthesis.transcriptional regulation.C2C2 transcription factor superfamily.GATA trancription factor families.transcription factor (A/B-GATA)'
'15.5.1.3.1'	VaccDscaff20-augustus-gene-67.30	38.7016	39.3761	36.4648	3.3377	3.01498	4.04957	-3.78082	1.03e-260	1.33e-258	Down	'RNA biosynthesis.transcriptional regulation.C2C2 transcription factor superfamily.GATA trancription factor families.transcription factor (A/B-GATA)'
'15.5.1.3.1'	VaccDscaff33-augustus-gene-170.18	0.93521	1.13488	0.979921	0.25726	0.245351	0.241578	-2.36244	2.34e-12	2.07e-11	Down	'RNA biosynthesis.transcriptional regulation.C2C2 transcription factor superfamily.GATA trancription factor families.transcription factor (A/B-GATA)'
'15.5.1.3.1'	VaccDscaff2-augustus-gene-432.33	100.434	94.0405	93.9909	29.1433	30.4709	30.7445	-2.00734	1.28e-265	1.66e-263	Down	'RNA biosynthesis.transcriptional regulation.C2C2 transcription factor superfamily.GATA trancription factor families.transcription factor (A/B-GATA)'
'15.5.1.3.1'	VaccDscaff48-augustus-gene-56.35	0.965826	1.22209	1.31466	0.156899	0.557106	0.264438	-2.16416	2.24e-08	1.44e-07	Down	'RNA biosynthesis.transcriptional regulation.C2C2 transcription factor superfamily.GATA trancription factor families.transcription factor (A/B-GATA)'
'15.5.1.5'	VaccDscaff42-augustus-gene-166.31	2.11824	2.40064	2.20767	14.4894	15.8052	16.5157	2.46748	1.77e-91	7.97e-90	Up	'RNA biosynthesis.transcriptional regulation.C2C2 transcription factor superfamily.transcription factor (DOF)'
'15.5.1.5'	VaccDscaff19-augustus-gene-7.37	0.151119	0.25746	0.837058	2.22603	2.5165	2.18721	2.13122	7e-05	0.000286595	Up	'RNA biosynthesis.transcriptional regulation.C2C2 transcription factor superfamily.transcription factor (DOF)'
'15.5.1.5'	VaccDscaff25-snap-gene-237.26	0.559431	1.5279	1.77738	14.142	16.6652	17.781	3.31287	1.1e-12	9.94e-12	Up	'RNA biosynthesis.transcriptional regulation.C2C2 transcription factor superfamily.transcription factor (DOF)'
'15.5.1.5'	VaccDscaff2-snap-gene-279.21	6.48145	4.4725	4.91435	44.8248	44.5243	43.605	2.72387	3.36e-102	1.68e-100	Up	'RNA biosynthesis.transcriptional regulation.C2C2 transcription factor superfamily.transcription factor (DOF)'
'15.5.1.5'	VaccDscaff13-augustus-gene-254.20	1.92068	1.70871	2.7567	16.1352	15.3001	15.1163	2.53258	6.96e-51	1.97e-49	Up	'RNA biosynthesis.transcriptional regulation.C2C2 transcription factor superfamily.transcription factor (DOF)'
'15.5.1.5'	VaccDscaff14-snap-gene-238.21	0.43745	0.367478	0.339021	3.20906	3.89993	4.48805	2.95474	1.44e-22	2.1e-21	Up	'RNA biosynthesis.transcriptional regulation.C2C2 transcription factor superfamily.transcription factor (DOF)'
'15.5.1.5'	VaccDscaff3-snap-gene-159.14	0.216544	0.61486	0.371575	3.97885	4.52615	4.79834	3.14603	7.88e-21	1.08e-19	Up	'RNA biosynthesis.transcriptional regulation.C2C2 transcription factor superfamily.transcription factor (DOF)'
'15.5.1.5'	VaccDscaff30-augustus-gene-148.22	9.88802	9.77942	10.3514	59.5819	62.2262	60.8861	2.27274	1.62e-245	1.94e-243	Up	'RNA biosynthesis.transcriptional regulation.C2C2 transcription factor superfamily.transcription factor (DOF)'
'15.5.1.5'	VaccDscaff32-augustus-gene-144.17	5.80497	3.64226	6.422	36.5186	38.2029	38.3105	2.496	1.97e-53	5.76e-52	Up	'RNA biosynthesis.transcriptional regulation.C2C2 transcription factor superfamily.transcription factor (DOF)'
'15.5.12'	VaccDscaff1-processed-gene-387.6	1.26882	1.11752	0.813581	5.78832	9.3276	5.35932	2.3343	1.02e-16	1.17e-15	Up	'RNA biosynthesis.transcriptional regulation.transcription factor (GRAS)'
'15.5.12'	VaccDscaff10-processed-gene-13.2	589.675	569.116	567.046	93.0891	88.1885	97.5506	-2.96177	0	0	Down	'RNA biosynthesis.transcriptional regulation.transcription factor (GRAS)'
'15.5.12'	VaccDscaff37-processed-gene-114.1	0.139225	0.379271	0.248737	2.63458	3.84372	5.03547	3.58333	7.45e-19	9.46e-18	Up	'RNA biosynthesis.transcriptional regulation.transcription factor (GRAS)'
'15.5.12'	VaccDscaff112-snap-gene-1.25	26.7535	41.1918	36.9121	10.2647	7.2968	9.3227	-2.29479	5.97e-45	1.5e-43	Down	'RNA biosynthesis.transcriptional regulation.transcription factor (GRAS)'
'15.5.12'	VaccDscaff8-processed-gene-20.1	1005.16	960.494	963.28	165.765	166.665	168.556	-2.87983	0	0	Down	'RNA biosynthesis.transcriptional regulation.transcription factor (GRAS)'
'15.5.12'	VaccDscaff6-processed-gene-213.0	0	0.058295	0.042774	0.424662	0.809078	1.10563	4.20769	1.63e-08	1.06e-07	Up	'RNA biosynthesis.transcriptional regulation.transcription factor (GRAS)'
'15.5.12'	VaccDscaff37-processed-gene-122.5	0.168472	0.068422	0.040235	1.83629	1.36891	1.30118	3.56933	4.94e-15	5.15e-14	Up	'RNA biosynthesis.transcriptional regulation.transcription factor (GRAS)'
'15.5.12'	VaccDscaff702-processed-gene-0.2	0.146475	0.345041	0.206729	1.9717	2.95255	1.18965	2.78438	2.6e-08	1.66e-07	Up	'RNA biosynthesis.transcriptional regulation.transcription factor (GRAS)'
'15.5.12'	VaccDscaff5-processed-gene-425.7	167.563	165.196	168.274	30.2865	27.4892	27.8024	-2.88211	0	0	Down	'RNA biosynthesis.transcriptional regulation.transcription factor (GRAS)'
'15.5.12'	VaccDscaff1-processed-gene-432.11	341.174	329.066	338.36	64.4202	64.1599	63.5264	-2.72488	0	0	Down	'RNA biosynthesis.transcriptional regulation.transcription factor (GRAS)'
'15.5.12'	VaccDscaff176-augustus-gene-0.14	64.7667	16.8284	45.9502	1.99879	13.3305	7.96862	-2.78871	0.00117156	0.00381817	Down	'RNA biosynthesis.transcriptional regulation.transcription factor (GRAS)'
'15.5.12'	VaccDscaff272-processed-gene-0.22	85.0936	92.9661	82.5567	21.6085	19.3117	20.1029	-2.4263	4.93e-242	5.73e-240	Down	'RNA biosynthesis.transcriptional regulation.transcription factor (GRAS)'
'15.5.12'	VaccDscaff6-processed-gene-52.4	885.052	829.468	845.289	63.0822	60.3654	66.0324	-4.08781	0	0	Down	'RNA biosynthesis.transcriptional regulation.transcription factor (GRAS)'
'15.5.12'	VaccDscaff11-augustus-gene-251.20	180.41	172.456	171.975	49.444	45.8455	49.0541	-2.19443	0	0	Down	'RNA biosynthesis.transcriptional regulation.transcription factor (GRAS)'
'15.5.12'	VaccDscaff41-processed-gene-219.6	2.09327	1.81821	1.8203	10.7038	10.7476	10.1248	2.11752	9.97e-44	2.46e-42	Up	'RNA biosynthesis.transcriptional regulation.transcription factor (GRAS)'
'15.5.12'	VaccDscaff23-processed-gene-22.0	3.04992	3.38466	2.85509	16.6064	17.8195	12.8274	2.01289	2.53e-33	5.04e-32	Up	'RNA biosynthesis.transcriptional regulation.transcription factor (GRAS)'
'15.5.12'	VaccDscaff680-processed-gene-0.0	3.82203	3.10518	3.45553	19.9627	20.5811	25.1718	2.32245	2.75e-63	9.32e-62	Up	'RNA biosynthesis.transcriptional regulation.transcription factor (GRAS)'
'15.5.13'	VaccDscaff12-augustus-gene-96.24	0.237191	0.07764	0.340085	1.61912	1.28049	1.15519	2.2278	1.51e-05	6.87e-05	Up	'RNA biosynthesis.transcriptional regulation.transcription factor (HSF)'
'15.5.13'	VaccDscaff21-snap-gene-249.43	6.82007	6.33009	5.73109	1.47598	1.68701	1.33286	-2.4075	1.34e-46	3.5e-45	Down	'RNA biosynthesis.transcriptional regulation.transcription factor (HSF)'
'15.5.13'	VaccDscaff40-augustus-gene-26.25	0.169324	0.241978	0.280328	1.18799	1.66451	1.82462	2.39187	1.2e-07	7.12e-07	Up	'RNA biosynthesis.transcriptional regulation.transcription factor (HSF)'
'15.5.13'	VaccDscaff41-augustus-gene-45.26	0.182654	0.281313	0.1991	2.2628	1.19072	1.55611	2.53781	7.11e-08	4.32e-07	Up	'RNA biosynthesis.transcriptional regulation.transcription factor (HSF)'
'15.5.13'	VaccDscaff33-augustus-gene-107.22	21.7012	20.5943	20.3612	6.76245	6.38932	5.98052	-2.04632	6.01e-97	2.84e-95	Down	'RNA biosynthesis.transcriptional regulation.transcription factor (HSF)'
'15.5.14'	VaccDscaff12-augustus-gene-60.42	1.9897	2.21851	2.58458	0.877959	0.378941	0.819526	-2.00725	3.04e-07	1.72e-06	Down	'RNA biosynthesis.transcriptional regulation.transcription factor (MADS/AGL)'
'15.5.14'	VaccDscaff41-snap-gene-165.37	1.07181	0.599496	0.883479	2.38353	5.7627	5.17364	2.00689	4.17e-07	2.33e-06	Up	'RNA biosynthesis.transcriptional regulation.transcription factor (MADS/AGL)'
'15.5.14'	VaccDscaff40-snap-gene-175.33	0.456724	0.719316	0.140022	5.63458	4.01588	4.10809	3.03468	1.18e-13	1.14e-12	Up	'RNA biosynthesis.transcriptional regulation.transcription factor (MADS/AGL)'
'15.5.15'	VaccDscaff20-processed-gene-133.0	4.13659	3.53415	4.03764	26.9635	23.5508	26.4515	2.37585	8.03e-49	2.18e-47	Up	'RNA biosynthesis.transcriptional regulation.transcription factor (C2H2-ZF)'
'15.5.15'	VaccDscaff17-processed-gene-324.14	3.153	3.35871	4.17141	20.0818	17.3831	18.8076	2.06587	2.97e-31	5.58e-30	Up	'RNA biosynthesis.transcriptional regulation.transcription factor (C2H2-ZF)'
'15.5.15'	VaccDscaff30-processed-gene-158.20	15.2032	15.5779	15.8529	1.74035	1.66312	2.12243	-3.39996	2.57e-243	3.02e-241	Down	'RNA biosynthesis.transcriptional regulation.transcription factor (C2H2-ZF)'
'15.5.15'	VaccDscaff29-processed-gene-155.8	52.9729	48.7026	48.286	9.84698	10.0125	11.3588	-2.59059	1.06e-106	5.51e-105	Down	'RNA biosynthesis.transcriptional regulation.transcription factor (C2H2-ZF)'
'15.5.15'	VaccDscaff19-processed-gene-135.9	0.145114	0.107011	0.187686	2.00353	1.4323	1.86132	3.09392	1.51e-06	7.89e-06	Up	'RNA biosynthesis.transcriptional regulation.transcription factor (C2H2-ZF)'
'15.5.15'	VaccDscaff33-processed-gene-183.0	14.9433	11.8589	13.5683	2.67199	2.7588	3.45062	-2.49748	4.41e-30	8.06e-29	Down	'RNA biosynthesis.transcriptional regulation.transcription factor (C2H2-ZF)'
'15.5.15'	VaccDscaff50-processed-gene-23.1	3.35142	1.75348	3.82275	13.8276	18.3871	18.0045	2.15256	9.59e-17	1.1e-15	Up	'RNA biosynthesis.transcriptional regulation.transcription factor (C2H2-ZF)'
'15.5.15'	VaccDscaff34-processed-gene-49.12	0.778561	1.65869	0.053112	12.733	9.93285	4.45638	3.0945	0.00288065	0.00854887	Up	'RNA biosynthesis.transcriptional regulation.transcription factor (C2H2-ZF)'
'15.5.15'	VaccDscaff23-processed-gene-300.2	52.8136	62.8464	53.9868	10.6448	9.6639	10.1349	-2.80667	5.67e-128	3.45e-126	Down	'RNA biosynthesis.transcriptional regulation.transcription factor (C2H2-ZF)'
'15.5.15'	VaccDscaff40-processed-gene-40.5	151.412	117.066	67.5484	30.9872	20.7625	21.1176	-2.53172	9.92e-12	8.39e-11	Down	'RNA biosynthesis.transcriptional regulation.transcription factor (C2H2-ZF)'
'15.5.15'	VaccDscaff28-processed-gene-213.2	2.16164	1.74114	2.89188	16.4189	14.765	15.5292	2.4468	2.14e-28	3.73e-27	Up	'RNA biosynthesis.transcriptional regulation.transcription factor (C2H2-ZF)'
'15.5.15'	VaccDscaff37-augustus-gene-104.16	45.3284	45.2299	41.4313	11.6031	11.6543	11.4382	-2.26072	4.69e-243	5.48e-241	Down	'RNA biosynthesis.transcriptional regulation.transcription factor (C2H2-ZF)'
'15.5.15'	VaccDscaff6-augustus-gene-193.34	33.6201	33.4056	31.9372	11.0813	5.77402	10.787	-2.17057	9.22e-14	8.93e-13	Down	'RNA biosynthesis.transcriptional regulation.transcription factor (C2H2-ZF)'
'15.5.15'	VaccDscaff28-augustus-gene-161.35	1.7306	1.438	1.43031	0.419181	0.250291	0.354364	-2.4817	2.54e-15	2.7e-14	Down	'RNA biosynthesis.transcriptional regulation.transcription factor (C2H2-ZF)'
'15.5.15'	VaccDscaff20-augustus-gene-163.20	1.57642	1.09426	1.48679	0.195506	0.269792	0.533187	-2.36881	4.5e-09	3.09e-08	Down	'RNA biosynthesis.transcriptional regulation.transcription factor (C2H2-ZF)'
'15.5.15'	VaccDscaff18-processed-gene-40.18	30.9664	23.9526	69.3369	6.17573	10.5283	7.3184	-2.7035	1.95e-07	1.13e-06	Down	'RNA biosynthesis.transcriptional regulation.transcription factor (C2H2-ZF)'
'15.5.15'	VaccDscaff12-processed-gene-112.2	29.1748	65.3127	49.8626	9.16105	10.861	12.2671	-2.49179	8.41e-26	1.36e-24	Down	'RNA biosynthesis.transcriptional regulation.transcription factor (C2H2-ZF)'
'15.5.15'	VaccDscaff21-processed-gene-155.6	35.9168	38.0598	43.1676	10.4518	11.0141	9.51362	-2.25297	2.18e-58	6.83e-57	Down	'RNA biosynthesis.transcriptional regulation.transcription factor (C2H2-ZF)'
'15.5.15'	VaccDscaff44-augustus-gene-162.31	2.79801	3.42227	2.56706	1.09161	0.532954	0.548947	-2.33983	1.96e-14	1.98e-13	Down	'RNA biosynthesis.transcriptional regulation.transcription factor (C2H2-ZF)'
'15.5.15'	VaccDscaff26-processed-gene-158.3	6.33866	5.98389	5.50064	1.96294	1.27599	1.3126	-2.29531	1.76e-13	1.67e-12	Down	'RNA biosynthesis.transcriptional regulation.transcription factor (C2H2-ZF)'
'15.5.15'	VaccDscaff257-processed-gene-0.7	141.427	122.612	171.813	32.5578	38.9966	40.1776	-2.29633	2.57e-73	9.65e-72	Down	'RNA biosynthesis.transcriptional regulation.transcription factor (C2H2-ZF)'
'15.5.16'	VaccDscaff53-snap-gene-4.39	0.408788	0.589519	0.498979	0.11457	0	0.157874	-2.68784	0.000231089	0.000866891	Down	'RNA biosynthesis.transcriptional regulation.transcription factor (C3H-ZF)'
'15.5.16'	VaccDscaff22-snap-gene-96.31	0.115023	0	0.183503	2.29675	2.20671	2.40954	3.97452	2.79e-08	1.77e-07	Up	'RNA biosynthesis.transcriptional regulation.transcription factor (C3H-ZF)'
'15.5.17'	VaccDscaff37-augustus-gene-172.29	316.299	317.906	314.319	70.501	71.6675	76.0125	-2.45198	0	0	Down	'RNA biosynthesis.transcriptional regulation.transcription factor (NAC)'
'15.5.17'	VaccDscaff66-snap-gene-4.17	0.499142	0.974172	1.01039	7.45548	7.85471	6.07804	2.76996	1.39e-20	1.88e-19	Up	'RNA biosynthesis.transcriptional regulation.transcription factor (NAC)'
'15.5.17'	NewGene_7409	7.00187	7.42542	6.02733	1.34127	1.86603	1.82712	-2.34596	4.95e-47	1.3e-45	Down	'RNA biosynthesis.transcriptional regulation.transcription factor (NAC)'
'15.5.17'	VaccDscaff33-snap-gene-292.45	46.5909	44.2527	44.0453	12.9607	14.2787	15.1141	-2.00304	2.01e-197	1.86e-195	Down	'RNA biosynthesis.transcriptional regulation.transcription factor (NAC)'
'15.5.17'	VaccDscaff30-augustus-gene-305.45	38.9875	37.1667	36.3768	1.1209	0.809127	1.41927	-5.36731	1.04e-236	1.17e-234	Down	'RNA biosynthesis.transcriptional regulation.transcription factor (NAC)'
'15.5.17'	VaccDscaff21-snap-gene-28.23	140.611	141.504	136.494	36.5479	37.4534	37.1194	-2.24592	0	0	Down	'RNA biosynthesis.transcriptional regulation.transcription factor (NAC)'
'15.5.17'	VaccDscaff20-augustus-gene-4.32	60.157	59.8013	56.3809	17.5038	19.0856	17.4337	-2.03993	5.64e-204	5.36e-202	Down	'RNA biosynthesis.transcriptional regulation.transcription factor (NAC)'
'15.5.17'	VaccDscaff48-augustus-gene-106.35	43.4984	46.0419	43.9502	10.4429	9.48843	10.6255	-2.45796	5.92e-258	7.54e-256	Down	'RNA biosynthesis.transcriptional regulation.transcription factor (NAC)'
'15.5.17'	VaccDscaff15-augustus-gene-264.23	62.228	51.9507	86.9994	9.30091	9.41927	9.35619	-3.17293	2.43e-83	1.01e-81	Down	'RNA biosynthesis.transcriptional regulation.transcription factor (NAC)'
'15.5.17'	VaccDscaff3-augustus-gene-158.19	0	0.063466	0.367413	1.84847	1.13955	2.01806	3.16083	0.000108789	0.000431875	Up	'RNA biosynthesis.transcriptional regulation.transcription factor (NAC)'
'15.5.17'	VaccDscaff2-augustus-gene-109.35	59.8336	56.8782	57.1916	13.8878	15.7942	15.2437	-2.28493	9.13e-235	1.02e-232	Down	'RNA biosynthesis.transcriptional regulation.transcription factor (NAC)'
'15.5.17'	VaccDscaff13-augustus-gene-50.35	16.5817	14.1208	14.8074	0.541338	0.66411	0.728674	-4.84592	4.92e-117	2.76e-115	Down	'RNA biosynthesis.transcriptional regulation.transcription factor (NAC)'
'15.5.17'	VaccDscaff42-augustus-gene-11.29	67.924	59.3268	62.8914	2.606	2.07543	2.21679	-5.11466	0	0	Down	'RNA biosynthesis.transcriptional regulation.transcription factor (NAC)'
'15.5.17'	VaccDscaff3-augustus-gene-35.29	0.975364	0.961534	1.36697	6.51169	5.93003	6.86172	2.20958	2.87e-18	3.54e-17	Up	'RNA biosynthesis.transcriptional regulation.transcription factor (NAC)'
'15.5.17'	VaccDscaff7-augustus-gene-413.22	1.05316	1.61363	1.14957	7.55096	5.99681	6.07127	2.02735	1.47e-16	1.67e-15	Up	'RNA biosynthesis.transcriptional regulation.transcription factor (NAC)'
'15.5.17'	VaccDscaff6-augustus-gene-284.24	62.2804	61.5503	60.8336	13.9294	13.941	14.5222	-2.45419	1.35e-276	1.83e-274	Down	'RNA biosynthesis.transcriptional regulation.transcription factor (NAC)'
'15.5.17'	VaccDscaff6-augustus-gene-249.26	0.036511	0.273036	0.333655	1.76092	1.03658	1.48761	2.4105	0.00020377	0.000772323	Up	'RNA biosynthesis.transcriptional regulation.transcription factor (NAC)'
'15.5.17'	VaccDscaff24-augustus-gene-120.21	364.998	379.713	366.653	44.8739	41.7983	43.765	-3.42281	0	0	Down	'RNA biosynthesis.transcriptional regulation.transcription factor (NAC)'
'15.5.17'	VaccDscaff3-augustus-gene-263.20	24.6371	23.8917	23.3435	6.72359	6.62762	6.63918	-2.17826	5.51e-146	3.84e-144	Down	'RNA biosynthesis.transcriptional regulation.transcription factor (NAC)'
'15.5.17'	VaccDscaff38-augustus-gene-136.22	273.897	263.442	259.912	55.0412	58.0941	59.1095	-2.54273	0	0	Down	'RNA biosynthesis.transcriptional regulation.transcription factor (NAC)'
'15.5.17'	VaccDscaff32-augustus-gene-315.38	14.2961	11.9095	12.3674	0.583401	0.616309	0.999978	-4.4187	8.54e-79	3.39e-77	Down	'RNA biosynthesis.transcriptional regulation.transcription factor (NAC)'
'15.5.17'	VaccDscaff1-augustus-gene-218.14	36.5635	37.652	37.2912	12.6736	9.86311	11.8492	-2.02595	4.25e-69	1.52e-67	Down	'RNA biosynthesis.transcriptional regulation.transcription factor (NAC)'
'15.5.17'	VaccDscaff131-processed-gene-2.9	48.6862	49.8924	47.4339	7.87702	2.72232	6.50013	-3.42118	7.37e-16	8.07e-15	Down	'RNA biosynthesis.transcriptional regulation.transcription factor (NAC)'
'15.5.17'	VaccDscaff175-processed-gene-1.0	0.242662	0.269168	0	1.04255	1.54632	0.969774	2.40875	0.000877665	0.00293082	Up	'RNA biosynthesis.transcriptional regulation.transcription factor (NAC)'
'15.5.17'	VaccDscaff616-processed-gene-0.1	47.3071	48.4655	46.3929	5.63368	8.57731	6.1436	-3.13853	3.23e-103	1.63e-101	Down	'RNA biosynthesis.transcriptional regulation.transcription factor (NAC)'
'15.5.17'	VaccDscaff33-processed-gene-64.0	6.71118	7.43531	7.84206	1.46401	1.48495	1.444	-2.64097	3.67e-31	6.89e-30	Down	'RNA biosynthesis.transcriptional regulation.transcription factor (NAC)'
'15.5.17'	VaccDscaff19-augustus-gene-312.37	109.763	122.467	105.589	12.2742	12.8168	12.1096	-3.51478	0	0	Down	'RNA biosynthesis.transcriptional regulation.transcription factor (NAC)'
'15.5.17'	VaccDscaff29-snap-gene-23.37	61.666	61.7103	62.6842	18.3377	18.1175	18.5878	-2.08934	0	0	Down	'RNA biosynthesis.transcriptional regulation.transcription factor (NAC)'
'15.5.17'	VaccDscaff26-snap-gene-260.30	3.5933	3.46867	3.77122	0.568571	0.448939	0.528417	-3.11598	1.11e-34	2.29e-33	Down	'RNA biosynthesis.transcriptional regulation.transcription factor (NAC)'
'15.5.17'	VaccDscaff11-augustus-gene-280.28	76.1601	84.1526	78.0905	10.7269	9.38193	10.2836	-3.30255	4.56e-300	6.88e-298	Down	'RNA biosynthesis.transcriptional regulation.transcription factor (NAC)'
'15.5.17'	VaccDscaff25-augustus-gene-131.19	82.4719	78.6921	80.371	21.3432	21.4107	21.9888	-2.23161	0	0	Down	'RNA biosynthesis.transcriptional regulation.transcription factor (NAC)'
'15.5.17'	VaccDscaff39-augustus-gene-142.20	118.318	112.652	108.047	27.4699	25.4397	27.0347	-2.41638	2.44e-294	3.59e-292	Down	'RNA biosynthesis.transcriptional regulation.transcription factor (NAC)'
'15.5.17'	VaccDscaff19-augustus-gene-4.26	9.24306	8.16824	8.93841	2.42777	2.23106	2.02354	-2.31562	1.44e-84	6.09e-83	Down	'RNA biosynthesis.transcriptional regulation.transcription factor (NAC)'
'15.5.17'	VaccDscaff28-augustus-gene-346.38	82.9216	80.9641	79.882	22.0363	21.6868	22.4246	-2.21386	0	0	Down	'RNA biosynthesis.transcriptional regulation.transcription factor (NAC)'
'15.5.17'	VaccDscaff19-augustus-gene-123.23	3.99211	4.69058	3.91963	1.51502	0.429518	1.01777	-2.40969	1.74e-12	1.56e-11	Down	'RNA biosynthesis.transcriptional regulation.transcription factor (NAC)'
'15.5.17'	VaccDscaff20-augustus-gene-120.26	4.2122	4.65077	3.8733	0.630725	0.551511	0.839766	-2.96967	5.11e-39	1.16e-37	Down	'RNA biosynthesis.transcriptional regulation.transcription factor (NAC)'
'15.5.17'	VaccDscaff28-augustus-gene-226.21	3.0073	3.72276	3.49808	0.489005	0.943915	0.749777	-2.55171	7.85e-24	1.19e-22	Down	'RNA biosynthesis.transcriptional regulation.transcription factor (NAC)'
'15.5.18'	VaccDscaff17-snap-gene-307.40	6.22173	6.60668	5.48879	0.866157	0.918312	0.847138	-3.12281	1.44e-63	4.92e-62	Down	'RNA biosynthesis.transcriptional regulation.transcription factor (SBP)'
'15.5.18'	VaccDscaff34-augustus-gene-72.27	3.08887	3.1516	1.87665	0.446843	0.506977	0.464538	-2.84504	1.86e-19	2.42e-18	Down	'RNA biosynthesis.transcriptional regulation.transcription factor (SBP)'
'15.5.18'	VaccDscaff14-augustus-gene-246.31	0	0.094973	0.033924	0.829283	0.722667	0.755695	3.83163	7.45e-07	4.03e-06	Up	'RNA biosynthesis.transcriptional regulation.transcription factor (SBP)'
'15.5.19'	VaccDscaff8-snap-gene-37.41	0.93149	1.07354	0.563812	0.301616	0.039053	0.256056	-2.3846	1.68e-05	7.59e-05	Down	'RNA biosynthesis.transcriptional regulation.transcription factor (TCP)'
'15.5.2.1'	VaccDscaff10-augustus-gene-393.29	168.945	151.507	162.078	25.1135	25.0931	23.4274	-3.04527	0	0	Down	'RNA biosynthesis.transcriptional regulation.MYB transcription factor superfamily.transcription factor (MYB)'
'15.5.2.1'	VaccDscaff46-processed-gene-168.9	13.9097	14.1004	15.001	2.02753	1.10567	1.54423	-3.52213	2.95e-68	1.05e-66	Down	'RNA biosynthesis.transcriptional regulation.MYB transcription factor superfamily.transcription factor (MYB)'
'15.5.2.1'	VaccDscaff9-augustus-gene-1.20	21.1537	17.9408	20.0625	5.38808	7.16756	4.97074	-2.08998	2.3e-41	5.45e-40	Down	'RNA biosynthesis.transcriptional regulation.MYB transcription factor superfamily.transcription factor (MYB)'
'15.5.2.1'	VaccDscaff2-augustus-gene-345.19	0.231033	0.311946	0.07438	1.20015	0.922054	1.33978	2.13781	3.52e-05	0.000151529	Up	'RNA biosynthesis.transcriptional regulation.MYB transcription factor superfamily.transcription factor (MYB)'
'15.5.2.1'	VaccDscaff7-augustus-gene-380.46	0.602738	0.796852	0.611546	0.042218	0.06412	0.043084	-4.00897	6.06e-19	7.73e-18	Down	'RNA biosynthesis.transcriptional regulation.MYB transcription factor superfamily.transcription factor (MYB)'
'15.5.2.1'	VaccDscaff5-processed-gene-8.0	35.6835	27.6133	30.3617	3.45655	3.85607	3.77006	-3.40903	2.77e-153	2.02e-151	Down	'RNA biosynthesis.transcriptional regulation.MYB transcription factor superfamily.transcription factor (MYB)'
'15.5.2.1'	VaccDscaff43-augustus-gene-40.46	6.27732	7.03945	6.78125	1.02559	1.25433	1.24224	-2.81228	3.08e-30	5.65e-29	Down	'RNA biosynthesis.transcriptional regulation.MYB transcription factor superfamily.transcription factor (MYB)'
'15.5.2.1'	VaccDscaff23-processed-gene-326.0	30.3476	27.3928	32.2903	11.4695	8.17557	8.00633	-2.03461	9.41e-34	1.9e-32	Down	'RNA biosynthesis.transcriptional regulation.MYB transcription factor superfamily.transcription factor (MYB)'
'15.5.2.1'	VaccDscaff1-augustus-gene-354.29	5.6081	7.47366	5.08746	1.95156	1.31101	2.30105	-2.02661	3.64e-14	3.62e-13	Down	'RNA biosynthesis.transcriptional regulation.MYB transcription factor superfamily.transcription factor (MYB)'
'15.5.2.1'	VaccDscaff10-augustus-gene-81.31	2.31552	2.0169	2.42002	0.885731	0.507147	0.596405	-2.08439	3.52e-10	2.64e-09	Down	'RNA biosynthesis.transcriptional regulation.MYB transcription factor superfamily.transcription factor (MYB)'
'15.5.2.1'	VaccDscaff18-augustus-gene-354.24	1.29644	1.44451	1.37334	0.206205	0.212171	0.202847	-3.05581	7.22e-34	1.46e-32	Down	'RNA biosynthesis.transcriptional regulation.MYB transcription factor superfamily.transcription factor (MYB)'
'15.5.2.1'	VaccDscaff11-augustus-gene-368.37	23.741	27.9713	22.8809	5.95776	7.0482	5.25778	-2.36441	1.89e-58	5.95e-57	Down	'RNA biosynthesis.transcriptional regulation.MYB transcription factor superfamily.transcription factor (MYB)'
'15.5.2.1'	VaccDscaff16-snap-gene-44.41	4.06692	4.99613	4.62241	0.392627	0.558598	0.299313	-3.78062	8.71e-49	2.36e-47	Down	'RNA biosynthesis.transcriptional regulation.MYB transcription factor superfamily.transcription factor (MYB)'
'15.5.2.1'	VaccDscaff22-augustus-gene-332.54	28.0983	31.9337	27.4618	2.37744	1.60673	2.07938	-4.17395	6.36e-150	4.53e-148	Down	'RNA biosynthesis.transcriptional regulation.MYB transcription factor superfamily.transcription factor (MYB)'
'15.5.2.1'	VaccDscaff5-augustus-gene-333.30	3.6059	4.57404	3.10637	0.855788	1.0767	0.763455	-2.38798	2.18e-17	2.57e-16	Down	'RNA biosynthesis.transcriptional regulation.MYB transcription factor superfamily.transcription factor (MYB)'
'15.5.2.1'	VaccDscaff1-processed-gene-8.0	95.3627	94.3195	100.356	14.9666	14.0206	14.419	-3.07259	0	0	Down	'RNA biosynthesis.transcriptional regulation.MYB transcription factor superfamily.transcription factor (MYB)'
'15.5.2.1'	VaccDscaff28-augustus-gene-214.19	1.2708	1.94154	1.7007	0.364308	0.50507	0.485983	-2.17425	7.92e-10	5.79e-09	Down	'RNA biosynthesis.transcriptional regulation.MYB transcription factor superfamily.transcription factor (MYB)'
'15.5.2.1'	VaccDscaff13-augustus-gene-110.26	16.0484	15.5601	13.357	3.4843	3.42455	4.11369	-2.35499	5.23e-60	1.69e-58	Down	'RNA biosynthesis.transcriptional regulation.MYB transcription factor superfamily.transcription factor (MYB)'
'15.5.2.1'	VaccDscaff8-augustus-gene-406.20	187.513	176.767	182.408	30.5987	28.4835	28.9258	-2.96751	0	0	Down	'RNA biosynthesis.transcriptional regulation.MYB transcription factor superfamily.transcription factor (MYB)'
'15.5.2.1'	VaccDscaff8-augustus-gene-103.21	4.33045	4.54729	4.40066	1.31513	1.14248	0.841211	-2.3359	4.1e-21	5.65e-20	Down	'RNA biosynthesis.transcriptional regulation.MYB transcription factor superfamily.transcription factor (MYB)'
'15.5.2.1'	VaccDscaff37-augustus-gene-38.13	11.3211	8.96061	7.06351	2.28031	2.14045	2.41181	-2.32525	9.24e-26	1.5e-24	Down	'RNA biosynthesis.transcriptional regulation.MYB transcription factor superfamily.transcription factor (MYB)'
'15.5.2.1'	VaccDscaff39-processed-gene-56.0	6.46982	7.36883	9.00559	2.56378	2.26	2.29933	-2.00581	3.02e-18	3.72e-17	Down	'RNA biosynthesis.transcriptional regulation.MYB transcription factor superfamily.transcription factor (MYB)'
'15.5.2.1'	VaccDscaff4-augustus-gene-1.22	10.2004	9.41474	10.3593	2.72013	2.93849	2.55496	-2.20473	1.67e-45	4.27e-44	Down	'RNA biosynthesis.transcriptional regulation.MYB transcription factor superfamily.transcription factor (MYB)'
'15.5.2.1'	VaccDscaff24-augustus-gene-34.41	3.25765	3.13413	2.72918	0.723422	0.784007	0.785325	-2.31286	1.25e-15	1.35e-14	Down	'RNA biosynthesis.transcriptional regulation.MYB transcription factor superfamily.transcription factor (MYB)'
'15.5.2.1'	VaccDscaff22-snap-gene-26.52	1.02335	1.27566	1.37918	0.262407	0.308967	0.266201	-2.44344	6.15e-09	4.17e-08	Down	'RNA biosynthesis.transcriptional regulation.MYB transcription factor superfamily.transcription factor (MYB)'
'15.5.2.1'	VaccDscaff12-processed-gene-84.16	43.5679	40.0715	32.7822	12.5039	11.0769	12.5673	-2.0166	3.18e-49	8.68e-48	Down	'RNA biosynthesis.transcriptional regulation.MYB transcription factor superfamily.transcription factor (MYB)'
'15.5.2.1'	VaccDscaff3-augustus-gene-61.26	0.182592	0.171487	0.113871	0.739264	1.29775	1.05972	2.30296	7.19e-06	3.43e-05	Up	'RNA biosynthesis.transcriptional regulation.MYB transcription factor superfamily.transcription factor (MYB)'
'15.5.2.1'	VaccDscaff47-augustus-gene-159.52	3.03465	3.42263	3.35724	0	0.218435	0.065616	-5.37154	1.38e-20	1.88e-19	Down	'RNA biosynthesis.transcriptional regulation.MYB transcription factor superfamily.transcription factor (MYB)'
'15.5.2.1'	VaccDscaff4-augustus-gene-13.22	8.64218	9.51769	10.9553	2.91901	2.20538	2.75876	-2.20789	1.16e-35	2.45e-34	Down	'RNA biosynthesis.transcriptional regulation.MYB transcription factor superfamily.transcription factor (MYB)'
'15.5.2.1'	VaccDscaff4-augustus-gene-13.23	6.78155	7.74826	6.80128	2.30317	1.81769	2.18245	-2.0866	2.7e-31	5.07e-30	Down	'RNA biosynthesis.transcriptional regulation.MYB transcription factor superfamily.transcription factor (MYB)'
'15.5.2.2'	VaccDscaff6-snap-gene-154.32	6.40983	9.68722	7.08681	50.0092	42.4153	43.9475	2.23033	9.82e-30	1.78e-28	Up	'RNA biosynthesis.transcriptional regulation.MYB transcription factor superfamily.transcription factor (MYB-related)'
'15.5.2.2'	VaccDscaff34-augustus-gene-24.37	141.746	134.524	132.056	31.0875	32.4811	34.7271	-2.38587	0	0	Down	'RNA biosynthesis.transcriptional regulation.MYB transcription factor superfamily.transcription factor (MYB-related)'
'15.5.2.2'	VaccDscaff43-augustus-gene-258.26	4.21254	4.19167	3.68262	1.37868	1.40549	0.572046	-2.16832	1.65e-08	1.07e-07	Down	'RNA biosynthesis.transcriptional regulation.MYB transcription factor superfamily.transcription factor (MYB-related)'
'15.5.2.2'	VaccDscaff17-augustus-gene-357.20	145.408	144.692	140.649	30.408	29.4805	30.272	-2.58846	0	0	Down	'RNA biosynthesis.transcriptional regulation.MYB transcription factor superfamily.transcription factor (MYB-related)'
'15.5.2.2'	VaccDscaff27-augustus-gene-321.25	270.404	276.622	271.97	59.4373	53.8045	58.2166	-2.58796	0	0	Down	'RNA biosynthesis.transcriptional regulation.MYB transcription factor superfamily.transcription factor (MYB-related)'
'15.5.2.3'	VaccDscaff45-augustus-gene-53.40	1.18275	1.6416	1.49871	0.222427	0.154984	0.29741	-2.95838	2.6e-11	2.14e-10	Down	'RNA biosynthesis.transcriptional regulation.MYB transcription factor superfamily.transcription factor (GARP)'
'15.5.2.3'	VaccDscaff17-augustus-gene-69.37	0.872162	1.00217	0.788127	0.06833	0.090128	0.086905	-3.57536	3.39e-10	2.55e-09	Down	'RNA biosynthesis.transcriptional regulation.MYB transcription factor superfamily.transcription factor (GARP)'
'15.5.2.4'	VaccDscaff23-processed-gene-42.41	1.21608	1.75899	1.3071	8.97908	9.45533	8.85226	2.34128	1.28e-42	3.09e-41	Up	'RNA biosynthesis.transcriptional regulation.MYB transcription factor superfamily.transcription factor (REVEILLE)'
'15.5.2.4'	VaccDscaff40-augustus-gene-261.27	4.10942	3.44951	3.93091	19.3687	20.5783	21.6322	2.08325	3.69e-81	1.5e-79	Up	'RNA biosynthesis.transcriptional regulation.MYB transcription factor superfamily.transcription factor (REVEILLE)'
'15.5.2.4'	VaccDscaff41-processed-gene-246.14	1.12865	0.827546	1.07736	5.06423	5.3516	5.19249	2.01422	2.01e-25	3.21e-24	Up	'RNA biosynthesis.transcriptional regulation.MYB transcription factor superfamily.transcription factor (REVEILLE)'
'15.5.20'	VaccDscaff73-augustus-gene-3.30	13.0223	13.8997	14.512	3.07843	3.79558	3.78401	-2.28938	4.63e-61	1.52e-59	Down	'RNA biosynthesis.transcriptional regulation.transcription factor (Trihelix)'
'15.5.20'	VaccDscaff27-augustus-gene-19.21	2.09643	1.67662	2.23159	0.715747	0.662126	0.494998	-2.02215	9.97e-07	5.31e-06	Down	'RNA biosynthesis.transcriptional regulation.transcription factor (Trihelix)'
'15.5.20'	VaccDscaff5-augustus-gene-200.33	4.72455	4.19871	5.52792	1.47566	1.10991	1.09736	-2.30898	1.52e-23	2.29e-22	Down	'RNA biosynthesis.transcriptional regulation.transcription factor (Trihelix)'
'15.5.22.1'	VaccDscaff17-processed-gene-334.22	184.285	187.524	173.748	2.12144	1.72955	1.89903	-6.89782	0	0	Down	'RNA biosynthesis.transcriptional regulation.WRKY transcription factor activity.transcription factor (WRKY)'
'15.5.22.1'	VaccDscaff41-augustus-gene-176.26	41.4553	41.7234	40.0628	2.81223	2.58308	2.92644	-4.21303	0	0	Down	'RNA biosynthesis.transcriptional regulation.WRKY transcription factor activity.transcription factor (WRKY)'
'15.5.22.1'	VaccDscaff26-augustus-gene-44.51	65.7418	56.0272	61.5944	1.34171	1.52392	1.45265	-5.73364	0	0	Down	'RNA biosynthesis.transcriptional regulation.WRKY transcription factor activity.transcription factor (WRKY)'
'15.5.22.1'	VaccDscaff29-augustus-gene-44.32	38.3826	32.2831	36.7688	1.24714	1.31116	1.27727	-5.13749	0	0	Down	'RNA biosynthesis.transcriptional regulation.WRKY transcription factor activity.transcription factor (WRKY)'
'15.5.22.1'	VaccDscaff34-augustus-gene-280.25	14.2254	14.409	13.9317	2.23271	1.62763	2.3507	-3.10095	2.51e-110	1.34e-108	Down	'RNA biosynthesis.transcriptional regulation.WRKY transcription factor activity.transcription factor (WRKY)'
'15.5.22.1'	VaccDscaff22-augustus-gene-298.44	191.531	182.705	186.779	25.3876	25.5135	27.7211	-3.16614	0	0	Down	'RNA biosynthesis.transcriptional regulation.WRKY transcription factor activity.transcription factor (WRKY)'
'15.5.22.1'	VaccDscaff43-augustus-gene-91.27	85.9183	82.9912	83.313	11.1648	10.9047	12.0462	-3.21577	0	0	Down	'RNA biosynthesis.transcriptional regulation.WRKY transcription factor activity.transcription factor (WRKY)'
'15.5.22.1'	VaccDscaff24-augustus-gene-191.23	139.417	137.706	130.914	30.5933	28.9794	31.5181	-2.49489	0	0	Down	'RNA biosynthesis.transcriptional regulation.WRKY transcription factor activity.transcription factor (WRKY)'
'15.5.22.1'	VaccDscaff34-augustus-gene-51.32	20.3037	21.4236	19.1661	0.167801	0.199694	0.212025	-6.96472	2.25e-144	1.55e-142	Down	'RNA biosynthesis.transcriptional regulation.WRKY transcription factor activity.transcription factor (WRKY)'
'15.5.22.1'	VaccDscaff11-snap-gene-317.30	108.839	101.625	101.269	26.1399	25.6137	27.0036	-2.31674	0	0	Down	'RNA biosynthesis.transcriptional regulation.WRKY transcription factor activity.transcription factor (WRKY)'
'15.5.22.1'	VaccDscaff27-augustus-gene-12.38	31.4694	30.1729	30.81	2.86733	3.04743	3.05818	-3.69373	0	0	Down	'RNA biosynthesis.transcriptional regulation.WRKY transcription factor activity.transcription factor (WRKY)'
'15.5.22.1'	VaccDscaff45-augustus-gene-55.32	12.9022	12.2215	12.0511	2.91782	3.10511	2.59079	-2.44511	1.65e-89	7.32e-88	Down	'RNA biosynthesis.transcriptional regulation.WRKY transcription factor activity.transcription factor (WRKY)'
'15.5.22.1'	VaccDscaff22-augustus-gene-109.17	30.8568	30.328	25.8887	8.45881	8.38488	8.80951	-2.09501	1.57e-160	1.2e-158	Down	'RNA biosynthesis.transcriptional regulation.WRKY transcription factor activity.transcription factor (WRKY)'
'15.5.22.1'	VaccDscaff22-augustus-gene-109.13	158.013	148.679	153.165	11.0528	10.7585	11.0431	-4.1394	0	0	Down	'RNA biosynthesis.transcriptional regulation.WRKY transcription factor activity.transcription factor (WRKY)'
'15.5.22.1'	VaccDscaff17-augustus-gene-14.29	20.8657	20.2666	21.0615	1.80529	1.97564	1.78182	-3.81927	3.55e-257	4.47e-255	Down	'RNA biosynthesis.transcriptional regulation.WRKY transcription factor activity.transcription factor (WRKY)'
'15.5.22.1'	VaccDscaff19-augustus-gene-273.26	10.8298	9.78199	10.9991	2.72126	2.19278	2.36088	-2.45101	3.84e-72	1.42e-70	Down	'RNA biosynthesis.transcriptional regulation.WRKY transcription factor activity.transcription factor (WRKY)'
'15.5.22.1'	VaccDscaff19-augustus-gene-368.29	37.2396	31.6295	33.7715	8.11007	9.40563	8.38205	-2.32086	2.23e-131	1.4e-129	Down	'RNA biosynthesis.transcriptional regulation.WRKY transcription factor activity.transcription factor (WRKY)'
'15.5.22.1'	VaccDscaff12-snap-gene-296.36	12.7703	10.6224	12.4768	0.617472	1.20242	0.654273	-4.19871	2.23e-75	8.58e-74	Down	'RNA biosynthesis.transcriptional regulation.WRKY transcription factor activity.transcription factor (WRKY)'
'15.5.22.1'	VaccDscaff17-processed-gene-328.10	44.0637	42.6116	41.739	0.323821	0.151834	0.31719	-7.60105	3.43e-251	4.21e-249	Down	'RNA biosynthesis.transcriptional regulation.WRKY transcription factor activity.transcription factor (WRKY)'
'15.5.22.1'	VaccDscaff43-augustus-gene-258.25	91.9868	86.3952	92.5308	7.14403	7.06174	7.01357	-4.00726	0	0	Down	'RNA biosynthesis.transcriptional regulation.WRKY transcription factor activity.transcription factor (WRKY)'
'15.5.22.1'	VaccDscaff23-augustus-gene-96.33	36.7935	36.5303	34.5278	2.07221	2.17635	2.48444	-4.31676	0	0	Down	'RNA biosynthesis.transcriptional regulation.WRKY transcription factor activity.transcription factor (WRKY)'
'15.5.22.1'	VaccDscaff4-augustus-gene-398.15	52.1503	49.8286	49.9478	5.47917	5.89619	5.28226	-3.52485	0	0	Down	'RNA biosynthesis.transcriptional regulation.WRKY transcription factor activity.transcription factor (WRKY)'
'15.5.22.1'	VaccDscaff27-augustus-gene-292.21	160.698	167.304	151.521	1.57957	1.44647	1.98575	-6.8842	0	0	Down	'RNA biosynthesis.transcriptional regulation.WRKY transcription factor activity.transcription factor (WRKY)'
'15.5.22.1'	VaccDscaff7-augustus-gene-21.16	1.07349	0.717079	0.994166	0.471018	0.24305	0.120869	-2.07171	0.000361587	0.00130543	Down	'RNA biosynthesis.transcriptional regulation.WRKY transcription factor activity.transcription factor (WRKY)'
'15.5.22.1'	VaccDscaff21-augustus-gene-106.19	0.940186	1.58472	1.35228	0.161821	0.10347	0.041442	-3.9219	1.15e-09	8.33e-09	Down	'RNA biosynthesis.transcriptional regulation.WRKY transcription factor activity.transcription factor (WRKY)'
'15.5.22.1'	VaccDscaff15-augustus-gene-200.28	41.4038	41.811	40.0683	9.24697	8.7662	9.3014	-2.50528	8.51e-268	1.11e-265	Down	'RNA biosynthesis.transcriptional regulation.WRKY transcription factor activity.transcription factor (WRKY)'
'15.5.22.1'	VaccDscaff21-augustus-gene-44.36	34.2095	27.9873	30.6742	0.999172	1.00604	1.11131	-5.22219	0	0	Down	'RNA biosynthesis.transcriptional regulation.WRKY transcription factor activity.transcription factor (WRKY)'
'15.5.22.1'	VaccDscaff33-snap-gene-232.29	3.12317	3.65385	3.86057	0.137932	0.307226	0.405137	-3.91171	3.24e-30	5.94e-29	Down	'RNA biosynthesis.transcriptional regulation.WRKY transcription factor activity.transcription factor (WRKY)'
'15.5.22.1'	VaccDscaff22-processed-gene-340.16	77.5592	74.2354	75.887	19.5291	17.5695	17.8098	-2.38464	1.04e-230	1.14e-228	Down	'RNA biosynthesis.transcriptional regulation.WRKY transcription factor activity.transcription factor (WRKY)'
'15.5.22.1'	VaccDscaff47-snap-gene-167.28	3.99885	3.96145	4.43065	0.447232	1.36325	1.67169	-2.15575	5.57e-10	4.12e-09	Down	'RNA biosynthesis.transcriptional regulation.WRKY transcription factor activity.transcription factor (WRKY)'
'15.5.22.1'	VaccDscaff47-augustus-gene-120.37	75.5589	73.6779	75.4709	11.0385	12.046	10.948	-3.05726	0	0	Down	'RNA biosynthesis.transcriptional regulation.WRKY transcription factor activity.transcription factor (WRKY)'
'15.5.22.1'	VaccDscaff9-processed-gene-377.26	400.959	401.369	382.629	47.7318	48.0987	48.9598	-3.36493	0	0	Down	'RNA biosynthesis.transcriptional regulation.WRKY transcription factor activity.transcription factor (WRKY)'
'15.5.22.1'	VaccDscaff11-augustus-gene-207.26	26.1501	27.1997	25.0286	6.13988	6.68306	6.71112	-2.33589	8.1e-175	6.62e-173	Down	'RNA biosynthesis.transcriptional regulation.WRKY transcription factor activity.transcription factor (WRKY)'
'15.5.22.1'	VaccDscaff24-snap-gene-64.33	35.8802	34.9847	34.7994	9.09666	9.47022	9.73072	-2.23252	6.13e-280	8.47e-278	Down	'RNA biosynthesis.transcriptional regulation.WRKY transcription factor activity.transcription factor (WRKY)'
'15.5.22.1'	VaccDscaff36-augustus-gene-33.17	79.4266	78.6292	77.1653	8.90783	8.80635	8.93561	-3.47322	0	0	Down	'RNA biosynthesis.transcriptional regulation.WRKY transcription factor activity.transcription factor (WRKY)'
'15.5.22.1'	VaccDscaff35-augustus-gene-292.32	38.1081	36.3021	35.8938	3.89218	2.05444	3.2736	-3.90619	3.89e-121	2.24e-119	Down	'RNA biosynthesis.transcriptional regulation.WRKY transcription factor activity.transcription factor (WRKY)'
'15.5.22.1'	VaccDscaff46-augustus-gene-175.33	12.6832	11.5325	12.2405	3.77252	4.19214	3.4935	-2.00662	2.04e-58	6.41e-57	Down	'RNA biosynthesis.transcriptional regulation.WRKY transcription factor activity.transcription factor (WRKY)'
'15.5.22.1'	VaccDscaff15-snap-gene-305.29	138.503	129.005	127.395	33.6407	35.1221	35.745	-2.25021	0	0	Down	'RNA biosynthesis.transcriptional regulation.WRKY transcription factor activity.transcription factor (WRKY)'
'15.5.22.1'	VaccDscaff43-processed-gene-258.4	27.7613	24.3468	21.6364	6.0989	6.18047	7.01175	-2.26618	3.02e-122	1.76e-120	Down	'RNA biosynthesis.transcriptional regulation.WRKY transcription factor activity.transcription factor (WRKY)'
'15.5.22.1'	VaccDscaff43-augustus-gene-79.16	56.3967	54.0692	52.3011	7.44656	7.20821	7.67963	-3.19588	0	0	Down	'RNA biosynthesis.transcriptional regulation.WRKY transcription factor activity.transcription factor (WRKY)'
'15.5.22.1'	VaccDscaff40-snap-gene-189.38	4.12305	3.67098	2.76246	0.174709	0.176555	0.065228	-4.97948	4.17e-30	7.63e-29	Down	'RNA biosynthesis.transcriptional regulation.WRKY transcription factor activity.transcription factor (WRKY)'
'15.5.24'	VaccDscaff46-processed-gene-99.16	1.82521	1.90913	1.48691	1.04603	0	0.170435	-2.40915	0.00601962	0.0164204	Down	'RNA biosynthesis.transcriptional regulation.transcription factor (AS2/LOB)'
'15.5.24'	VaccDscaff36-augustus-gene-108.31	77.3624	71.8885	69.673	11.9094	12.8908	11.67	-2.92013	4.6e-271	6.08e-269	Down	'RNA biosynthesis.transcriptional regulation.transcription factor (AS2/LOB)'
'15.5.24'	VaccDscaff4-processed-gene-334.14	10.4702	9.53618	7.28371	1.3927	1.36294	1.42593	-3.02784	7.74e-48	2.06e-46	Down	'RNA biosynthesis.transcriptional regulation.transcription factor (AS2/LOB)'
'15.5.24'	VaccDscaff9-augustus-gene-311.38	16.9941	18.8274	15.9703	2.06973	2.60689	2.99348	-3.07823	3.55e-95	1.65e-93	Down	'RNA biosynthesis.transcriptional regulation.transcription factor (AS2/LOB)'
'15.5.24'	VaccDscaff35-augustus-gene-242.35	5.61357	6.32062	5.75411	1.25094	1.27401	1.01743	-2.64584	7.71e-36	1.63e-34	Down	'RNA biosynthesis.transcriptional regulation.transcription factor (AS2/LOB)'
'15.5.24'	VaccDscaff46-augustus-gene-173.21	0.388949	0.33008	0.018552	1.36441	2.40821	2.08039	2.52545	6.57e-05	0.00027077	Up	'RNA biosynthesis.transcriptional regulation.transcription factor (AS2/LOB)'
'15.5.3.1'	VaccDscaff28-snap-gene-344.49	2.26408	0.7625	2.23857	12.784	13.8006	13.2362	2.56278	6.07e-18	7.35e-17	Up	'RNA biosynthesis.transcriptional regulation.Homeobox transcription factor superfamily.transcription factor (HD-ZIP I/II)'
'15.5.3.1'	VaccDscaff20-snap-gene-7.29	0.913656	1.41736	1.45191	6.86114	6.40085	6.11982	2.02581	1.42e-21	1.99e-20	Up	'RNA biosynthesis.transcriptional regulation.Homeobox transcription factor superfamily.transcription factor (HD-ZIP I/II)'
'15.5.3.1'	VaccDscaff48-augustus-gene-104.45	1.6129	1.27718	2.17185	12.5142	12.0562	11.9983	2.51319	1.64e-42	3.96e-41	Up	'RNA biosynthesis.transcriptional regulation.Homeobox transcription factor superfamily.transcription factor (HD-ZIP I/II)'
'15.5.3.12'	VaccDscaff9-processed-gene-334.4	3.19796	3.32699	4.53011	23.5005	19.8729	20.1341	2.19541	1.42e-30	2.64e-29	Up	'RNA biosynthesis.transcriptional regulation.Homeobox transcription factor superfamily.transcription factor (zf-HD)'
'15.5.3.12'	VaccDscaff32-processed-gene-146.8	1.03672	0.551349	0.721236	3.79288	4.51193	3.79082	2.03233	3.32e-11	2.7e-10	Up	'RNA biosynthesis.transcriptional regulation.Homeobox transcription factor superfamily.transcription factor (zf-HD)'
'15.5.3.12'	VaccDscaff30-processed-gene-146.5	0.245835	0.68811	0.811183	4.5122	5.3501	3.93302	2.64492	4.81e-12	4.17e-11	Up	'RNA biosynthesis.transcriptional regulation.Homeobox transcription factor superfamily.transcription factor (zf-HD)'
'15.5.3.7'	VaccDscaff24-augustus-gene-343.33	13.1857	13.4589	12.9815	1.54981	1.7866	1.22618	-3.45547	1.56e-149	1.1e-147	Down	'RNA biosynthesis.transcriptional regulation.Homeobox transcription factor superfamily.transcription factor (HOX)'
'15.5.30'	VaccDscaff36-augustus-gene-279.39	6.31133	8.87221	8.24873	0.058723	0.150332	0	-7.16416	9.85e-19	1.24e-17	Down	'RNA biosynthesis.transcriptional regulation.transcription factor (bHLH)'
'15.5.30'	VaccDscaff99-augustus-gene-4.57	173.3	170.862	170.197	24.0978	22.6375	22.7795	-3.22006	0	0	Down	'RNA biosynthesis.transcriptional regulation.transcription factor (bHLH)'
'15.5.30'	VaccDscaff21-processed-gene-75.13	2.28828	1.91921	1.64705	0.52826	0.44098	0.340892	-2.46184	1.01e-08	6.72e-08	Down	'RNA biosynthesis.transcriptional regulation.transcription factor (bHLH)'
'15.5.30'	VaccDscaff33-augustus-gene-261.39	1.88026	2.53138	1.74394	0.235344	0.319418	0.683515	-2.52758	1.01e-06	5.36e-06	Down	'RNA biosynthesis.transcriptional regulation.transcription factor (bHLH)'
'15.5.30'	VaccDscaff95-snap-gene-2.33	55.6912	48.2772	32.6278	8.28247	5.42388	5.43154	-3.16449	1.22e-54	3.63e-53	Down	'RNA biosynthesis.transcriptional regulation.transcription factor (bHLH)'
'15.5.30'	VaccDscaff14-snap-gene-339.40	5.10029	7.66536	4.2342	0.257901	0.10029	0.173831	-5.24556	1.78e-36	3.82e-35	Down	'RNA biosynthesis.transcriptional regulation.transcription factor (bHLH)'
'15.5.30'	VaccDscaff39-processed-gene-209.2	2.99436	2.11046	3.09893	0.498222	0.16285	0.200713	-3.48246	2.83e-09	1.98e-08	Down	'RNA biosynthesis.transcriptional regulation.transcription factor (bHLH)'
'15.5.30'	VaccDscaff9-augustus-gene-346.25	3.43215	5.22116	2.98212	0.066834	0.121053	0.040466	-5.93082	7.08e-22	1e-20	Down	'RNA biosynthesis.transcriptional regulation.transcription factor (bHLH)'
'15.5.30'	VaccDscaff35-augustus-gene-28.51	9.15688	7.59422	7.36285	0	0	0	-11.2164	6.06e-21	8.34e-20	Down	'RNA biosynthesis.transcriptional regulation.transcription factor (bHLH)'
'15.5.30'	VaccDscaff11-augustus-gene-350.30	0.759882	0.832102	1.09492	4.71538	4.51223	4.76128	2.01203	1.11e-08	7.35e-08	Up	'RNA biosynthesis.transcriptional regulation.transcription factor (bHLH)'
'15.5.30'	VaccDscaff4-augustus-gene-59.33	9.3203	11.2096	8.42322	0.050308	0	0.058719	-8.13431	2.67e-45	6.79e-44	Down	'RNA biosynthesis.transcriptional regulation.transcription factor (bHLH)'
'15.5.30'	VaccDscaff9-augustus-gene-36.35	5.67617	6.91834	5.76599	0.06272	0.140737	0	-6.90628	7.17e-39	1.62e-37	Down	'RNA biosynthesis.transcriptional regulation.transcription factor (bHLH)'
'15.5.30'	VaccDscaff2-processed-gene-393.10	1.93093	2.66874	2.33791	0	0.13201	0.36842	-4.02912	3.95e-11	3.19e-10	Down	'RNA biosynthesis.transcriptional regulation.transcription factor (bHLH)'
'15.5.30'	VaccDscaff56-augustus-gene-11.67	169.286	173.118	172.022	24.2584	24.3195	25.6127	-3.12471	0	0	Down	'RNA biosynthesis.transcriptional regulation.transcription factor (bHLH)'
'15.5.30'	VaccDscaff67-augustus-gene-7.67	7.15854	5.66955	6.18336	1.20973	1.57923	2.06241	-2.28746	5.63e-28	9.7e-27	Down	'RNA biosynthesis.transcriptional regulation.transcription factor (bHLH)'
'15.5.30'	VaccDscaff26-augustus-gene-74.40	3.83769	3.6507	2.83448	0.363105	0.584794	1.00711	-2.69083	1.12e-10	8.78e-10	Down	'RNA biosynthesis.transcriptional regulation.transcription factor (bHLH)'
'15.5.30'	VaccDscaff34-augustus-gene-157.21	1.56321	1.65809	3.2006	0.717225	0.544567	0.706649	-2.02367	2.5e-08	1.6e-07	Down	'RNA biosynthesis.transcriptional regulation.transcription factor (bHLH)'
'15.5.30'	VaccDscaff4-snap-gene-365.41	3.53322	3.67333	3.02879	0.188427	0.450145	0.062096	-4.22556	4.59e-20	6.11e-19	Down	'RNA biosynthesis.transcriptional regulation.transcription factor (bHLH)'
'15.5.30'	VaccDscaff6-processed-gene-177.12	3.15842	2.19867	2.45227	0.515079	0.127113	0.392594	-3.19869	1.05e-07	6.25e-07	Down	'RNA biosynthesis.transcriptional regulation.transcription factor (bHLH)'
'15.5.30'	VaccDscaff36-augustus-gene-64.25	2.84774	2.38521	2.29377	0.171505	0	0.030577	-5.47119	3.84e-16	4.28e-15	Down	'RNA biosynthesis.transcriptional regulation.transcription factor (bHLH)'
'15.5.30'	VaccDscaff55-augustus-gene-0.27	106.604	117.758	126.043	16.588	17.9591	16.7662	-3.10438	1.76e-284	2.5e-282	Down	'RNA biosynthesis.transcriptional regulation.transcription factor (bHLH)'
'15.5.39'	VaccDscaff29-snap-gene-2.29	0.07956	1.43363	1.60181	10.4624	9.58348	10.4603	2.94917	0.00330235	0.00965406	Up	'RNA biosynthesis.transcriptional regulation.transcription factor (HRT)'
'15.5.39'	VaccDscaff26-snap-gene-5.34	0.157699	0.156109	0.172303	0.91072	1.75047	0.761272	2.4429	8.71e-07	4.67e-06	Up	'RNA biosynthesis.transcriptional regulation.transcription factor (HRT)'
'15.5.4.1'	VaccDscaff19-augustus-gene-31.29	1.1428	2.16662	1.27137	0.193323	0.53696	0.281929	-2.49196	8.45e-08	5.09e-07	Down	'RNA biosynthesis.transcriptional regulation.bZIP transcription factor superfamily.transcription factor (bZIP)'
'15.5.4.1'	VaccDscaff48-augustus-gene-83.44	1.28031	1.29381	1.1693	0.164658	0.306821	0.127783	-2.96647	8.47e-12	7.2e-11	Down	'RNA biosynthesis.transcriptional regulation.bZIP transcription factor superfamily.transcription factor (bZIP)'
'15.5.4.1'	VaccDscaff28-augustus-gene-324.51	10.7651	11.4548	11.5499	3.33573	3.19959	3.5212	-2.0725	1.94e-49	5.32e-48	Down	'RNA biosynthesis.transcriptional regulation.bZIP transcription factor superfamily.transcription factor (bZIP)'
'15.5.4.1'	VaccDscaff31-processed-gene-1.0	0.769449	0.632497	0.441821	4.68751	3.21448	2.19911	2.06548	1.87e-05	8.4e-05	Up	'RNA biosynthesis.transcriptional regulation.bZIP transcription factor superfamily.transcription factor (bZIP)'
'15.5.40'	VaccDscaff26-augustus-gene-16.30	5.16562	4.48762	4.39054	33.1358	35.9411	28.8552	2.46297	1.78e-79	7.11e-78	Up	'RNA biosynthesis.transcriptional regulation.transcription factor (PLATZ)'
'15.5.40'	VaccDscaff43-augustus-gene-187.16	9.22859	6.68892	9.10046	60.6101	50.3212	58.9096	2.42794	2.31e-77	9.06e-76	Up	'RNA biosynthesis.transcriptional regulation.transcription factor (PLATZ)'
'15.5.40'	VaccDscaff22-snap-gene-176.30	36.7585	37.2057	34.3604	242.564	267.403	246.107	2.4701	0	0	Up	'RNA biosynthesis.transcriptional regulation.transcription factor (PLATZ)'
'15.5.40'	VaccDscaff29-augustus-gene-15.29	3.66624	3.84844	3.29341	23.981	24.9538	23.8797	2.41745	7.2e-101	3.56e-99	Up	'RNA biosynthesis.transcriptional regulation.transcription factor (PLATZ)'
'15.5.40'	VaccDscaff33-augustus-gene-299.40	6.9768	5.92218	7.02068	41.7714	44.6701	41.4523	2.34529	3.81e-112	2.07e-110	Up	'RNA biosynthesis.transcriptional regulation.transcription factor (PLATZ)'
'15.5.40'	VaccDscaff46-augustus-gene-58.22	13.4987	12.8706	13.6	91.4301	99.6743	86.8305	2.46415	6.26e-186	5.42e-184	Up	'RNA biosynthesis.transcriptional regulation.transcription factor (PLATZ)'
'15.5.42'	VaccDscaff29-snap-gene-11.26	554.506	530.475	513.224	55.1055	49.6816	52.8956	-3.67321	0	0	Down	'RNA biosynthesis.transcriptional regulation.transcription factor (TIFY)'
'15.5.42'	VaccDscaff21-snap-gene-15.39	544.573	536.764	528.925	46.3823	43.0162	46.2406	-3.90104	0	0	Down	'RNA biosynthesis.transcriptional regulation.transcription factor (TIFY)'
'15.5.42'	VaccDscaff27-augustus-gene-335.51	150.518	154.324	146.065	19.4233	15.4502	18.0234	-3.4219	0	0	Down	'RNA biosynthesis.transcriptional regulation.transcription factor (TIFY)'
'15.5.42'	VaccDscaff513-augustus-gene-0.14	225.623	224.835	206.741	22.7439	26.1168	26.2146	-3.4608	0	0	Down	'RNA biosynthesis.transcriptional regulation.transcription factor (TIFY)'
'15.5.42'	VaccDscaff11-augustus-gene-278.28	169.324	153.316	151.707	7.23695	7.45331	5.82427	-4.87065	0	0	Down	'RNA biosynthesis.transcriptional regulation.transcription factor (TIFY)'
'15.5.42'	VaccDscaff33-snap-gene-304.30	546.385	535.553	528.408	45.2958	46.1461	46.153	-3.88147	0	0	Down	'RNA biosynthesis.transcriptional regulation.transcription factor (TIFY)'
'15.5.42'	VaccDscaff19-augustus-gene-309.53	17.74	16.1867	13.8623	0.661347	0.597835	0.923984	-4.7388	1.09e-118	6.16e-117	Down	'RNA biosynthesis.transcriptional regulation.transcription factor (TIFY)'
'15.5.42'	VaccDscaff27-augustus-gene-344.21	260.542	255.784	239.635	34.9833	32.4934	33.9054	-3.23042	0	0	Down	'RNA biosynthesis.transcriptional regulation.transcription factor (TIFY)'
'15.5.42'	VaccDscaff24-augustus-gene-122.25	25.5108	23.2068	22.8442	1.62929	1.42106	0.875347	-4.54051	6.68e-125	3.97e-123	Down	'RNA biosynthesis.transcriptional regulation.transcription factor (TIFY)'
'15.5.42'	VaccDscaff26-snap-gene-12.21	314.299	315.802	312.794	30.2468	27.91	30.1638	-3.74758	0	0	Down	'RNA biosynthesis.transcriptional regulation.transcription factor (TIFY)'
'15.5.42'	VaccDscaff15-augustus-gene-262.30	4.07289	4.62034	3.94175	0.191914	0.208316	0.289847	-4.45173	7.91e-39	1.78e-37	Down	'RNA biosynthesis.transcriptional regulation.transcription factor (TIFY)'
'15.5.42'	VaccDscaff13-augustus-gene-391.28	408.411	397.716	400.094	49.6487	46.7752	48.4107	-3.39036	0	0	Down	'RNA biosynthesis.transcriptional regulation.transcription factor (TIFY)'
'15.5.42'	VaccDscaff188-augustus-gene-0.17	703.556	703.455	666.821	85.5446	80.6764	84.7472	-3.37872	0	0	Down	'RNA biosynthesis.transcriptional regulation.transcription factor (TIFY)'
'15.5.42'	VaccDscaff71-augustus-gene-2.23	375.373	370.875	349.693	45.4613	44.5042	45.2033	-3.35134	0	0	Down	'RNA biosynthesis.transcriptional regulation.transcription factor (TIFY)'
'15.5.42'	VaccDscaff30-augustus-gene-5.33	156.246	152.89	157.377	21.9092	20.4387	22.2892	-3.18206	0	0	Down	'RNA biosynthesis.transcriptional regulation.transcription factor (TIFY)'
'15.5.43'	NewGene_1840	0.405505	0.238998	0.333156	1.45638	1.62697	2.32617	2.0676	3.65e-05	0.000156777	Up	'RNA biosynthesis.transcriptional regulation.transcription factor (FRS/FRF)'
'15.5.43'	NewGene_8281	0.054109	0.121757	0	1.31894	1.17628	1.22959	4.02132	6.25e-13	5.75e-12	Up	'RNA biosynthesis.transcriptional regulation.transcription factor (FRS/FRF)'
'15.5.43'	NewGene_9049	0.237722	0.15556	1.51503	3.74319	3.60586	3.64187	2.16744	0.0213278	0.0493042	Up	'RNA biosynthesis.transcriptional regulation.transcription factor (FRS/FRF)'
'15.5.43'	NewGene_7664	0	0	0	1.21091	1.02942	1.27424	7.99608	3.16e-10	2.38e-09	Up	'RNA biosynthesis.transcriptional regulation.transcription factor (FRS/FRF)'
'15.5.48'	VaccDscaff19-processed-gene-90.16	0.609036	0.964387	0.79038	4.52616	4.09491	4.4136	2.1134	2.56e-09	1.8e-08	Up	'RNA biosynthesis.transcriptional regulation.plant-specific transcription factor (ALOG)'
'15.5.5.1'	VaccDscaff21-augustus-gene-177.33	7.37246	7.82162	6.64879	2.09056	1.84945	2.04553	-2.19641	4.4e-64	1.5e-62	Down	'RNA biosynthesis.transcriptional regulation.B3 transcription factor superfamily.transcription factor (ARF)'
'15.5.5.3'	VaccDscaff49-processed-gene-0.0	1.25727	1.37354	1.19329	0.204878	0.429316	0.405947	-2.15681	5.96e-08	3.65e-07	Down	'RNA biosynthesis.transcriptional regulation.B3 transcription factor superfamily.transcription factor (RAV/NGATHA)'
'15.5.5.3'	VaccDscaff20-processed-gene-377.6	0.632129	0.686052	0.592426	0.099942	0.113363	0.213196	-2.44707	1.45e-05	6.61e-05	Down	'RNA biosynthesis.transcriptional regulation.B3 transcription factor superfamily.transcription factor (RAV/NGATHA)'
'15.5.5.3'	VaccDscaff49-processed-gene-3.6	2.30251	2.25125	2.0801	0.388736	0.685346	0.480342	-2.40529	1.68e-14	1.7e-13	Down	'RNA biosynthesis.transcriptional regulation.B3 transcription factor superfamily.transcription factor (RAV/NGATHA)'
'15.5.50.1'	VaccDscaff28-augustus-gene-2.28	0.593776	0.567021	0.614302	0.059453	0.074831	0.101612	-3.16242	1.14e-08	7.53e-08	Down	'RNA biosynthesis.transcriptional regulation.GRF-GIF transcription factor complex.component GRF'
'15.5.51.3'	VaccDscaff28-augustus-gene-258.23	1.04975	1.73123	0.748361	0.27345	0.189149	0.148246	-2.82762	5.31e-10	3.93e-09	Down	'RNA biosynthesis.transcriptional regulation.transcriptional repression.transcriptional co-repressor (AFP/NINJA)'
'15.5.51.3'	VaccDscaff20-augustus-gene-97.30	7.81339	7.03963	7.86823	2.33897	1.97222	2.6514	-2.03442	6.07e-40	1.4e-38	Down	'RNA biosynthesis.transcriptional regulation.transcriptional repression.transcriptional co-repressor (AFP/NINJA)'
'15.5.51.8'	VaccDscaff9-processed-gene-360.25	0.147252	0.360945	0.359137	1.94848	2.25748	1.99408	2.45446	3.45e-07	1.94e-06	Up	'RNA biosynthesis.transcriptional regulation.transcriptional repression.transcriptional repressor (AITR)'
'15.5.54'	VaccDscaff19-processed-gene-371.14	0.318049	0.111006	0.301151	1.62889	1.32583	1.2609	2.13739	5.67e-05	0.000235776	Up	'RNA biosynthesis.transcriptional regulation.transcriptional co-regulator (OFP)'
'15.5.54'	VaccDscaff34-snap-gene-285.31	0.748341	1.11623	0.581494	3.88528	4.62148	4.97908	2.13482	2.01e-12	1.78e-11	Up	'RNA biosynthesis.transcriptional regulation.transcriptional co-regulator (OFP)'
'15.5.55'	VaccDscaff80-augustus-gene-2.29	65.7935	63.6535	76.3555	7.61437	7.37628	5.81283	-3.64214	5.07e-183	4.31e-181	Down	'RNA biosynthesis.transcriptional regulation.transcriptional co-regulator (Pirin)'
'15.5.55'	VaccDscaff6-augustus-gene-34.42	26.0408	22.6341	24.0786	1.23917	1.08159	2.61943	-4.18544	8.4e-66	2.92e-64	Down	'RNA biosynthesis.transcriptional regulation.transcriptional co-regulator (Pirin)'
'15.5.55'	VaccDscaff93-augustus-gene-5.45	81.0711	79.3443	89.7835	10.0051	9.43944	8.5808	-3.49329	2.83e-288	4.07e-286	Down	'RNA biosynthesis.transcriptional regulation.transcriptional co-regulator (Pirin)'
'15.5.6.2'	NewGene_11758	12.0101	12.1343	11.6842	3.12957	3.02769	3.33153	-2.24684	5.43e-178	4.5e-176	Down	'RNA biosynthesis.transcriptional regulation.NIN-like transcription factor superfamily.transcription factor (NLP)'
'15.5.6.2'	VaccDscaff20-processed-gene-356.10	22.6849	24.2457	21.3882	1.57081	1.18299	1.19969	-4.44619	3.08e-276	4.17e-274	Down	'RNA biosynthesis.transcriptional regulation.NIN-like transcription factor superfamily.transcription factor (NLP)'
'15.5.6.2'	NewGene_3951	26.4207	27.2615	25.754	2.31847	1.87825	1.83408	-4.05642	1.84e-258	2.35e-256	Down	'RNA biosynthesis.transcriptional regulation.NIN-like transcription factor superfamily.transcription factor (NLP)'
'15.5.6.2'	VaccDscaff20-processed-gene-355.25	67.3326	65.718	65.9269	4.0165	3.92109	4.66443	-4.30351	0	0	Down	'RNA biosynthesis.transcriptional regulation.NIN-like transcription factor superfamily.transcription factor (NLP)'
'15.5.6.2'	VaccDscaff28-augustus-gene-19.23	78.5612	78.0735	75.9718	5.65829	5.27596	5.58764	-4.14647	0	0	Down	'RNA biosynthesis.transcriptional regulation.NIN-like transcription factor superfamily.transcription factor (NLP)'
'15.5.6.2'	VaccDscaff44-snap-gene-13.32	3.3576	3.40118	3.33383	0.415009	0.446339	0.393677	-3.32415	1.81e-47	4.79e-46	Down	'RNA biosynthesis.transcriptional regulation.NIN-like transcription factor superfamily.transcription factor (NLP)'
'15.5.6.2'	VaccDscaff44-snap-gene-13.36	5.45642	5.68211	5.51197	0.457548	0.537438	0.344631	-3.97022	1.04e-88	4.55e-87	Down	'RNA biosynthesis.transcriptional regulation.NIN-like transcription factor superfamily.transcription factor (NLP)'
'15.5.6.2'	VaccDscaff20-processed-gene-357.8	28.9894	29.2361	28.5298	4.67225	5.00863	5.27536	-2.86472	1.23e-284	1.75e-282	Down	'RNA biosynthesis.transcriptional regulation.NIN-like transcription factor superfamily.transcription factor (NLP)'
'15.5.6.2'	NewGene_10946	36.0848	35.5305	35.0695	3.44903	3.20766	3.13086	-3.78031	0	0	Down	'RNA biosynthesis.transcriptional regulation.NIN-like transcription factor superfamily.transcription factor (NLP)'
'15.5.6.2'	VaccDscaff44-snap-gene-14.42	1.30091	1.40507	1.28194	0.115443	0.138086	0.130944	-3.64427	7.2e-26	1.17e-24	Down	'RNA biosynthesis.transcriptional regulation.NIN-like transcription factor superfamily.transcription factor (NLP)'
'15.5.6.2'	NewGene_6202	37.7057	38.7483	35.1205	6.75021	6.61667	6.47922	-2.82144	0	0	Down	'RNA biosynthesis.transcriptional regulation.NIN-like transcription factor superfamily.transcription factor (NLP)'
'15.5.6.2'	VaccDscaff28-augustus-gene-20.24	55.3023	55.1677	53.1468	6.37525	6.4346	6.19719	-3.43836	0	0	Down	'RNA biosynthesis.transcriptional regulation.NIN-like transcription factor superfamily.transcription factor (NLP)'
'15.5.6.2'	VaccDscaff28-augustus-gene-23.23	52.4095	53.746	48.7963	2.90631	2.42255	2.83338	-4.57412	0	0	Down	'RNA biosynthesis.transcriptional regulation.NIN-like transcription factor superfamily.transcription factor (NLP)'
'15.5.7.1'	VaccDscaff22-snap-gene-10.49	454.901	459.875	455.6	47.8688	50.8409	49.8603	-3.538	0	0	Down	'RNA biosynthesis.transcriptional regulation.AP2/ERF transcription factor superfamily.transcription factor (ERF)'
'15.5.7.1'	VaccDscaff147-processed-gene-2.13	26.4187	33.7829	24.684	1.65893	1.17321	1.05991	-4.77035	1.29e-98	6.2e-97	Down	'RNA biosynthesis.transcriptional regulation.AP2/ERF transcription factor superfamily.transcription factor (ERF)'
'15.5.7.1'	VaccDscaff105-processed-gene-1.3	16.4843	17.9218	19.3677	0.506399	1.06541	0.725318	-4.84568	4.17e-79	1.66e-77	Down	'RNA biosynthesis.transcriptional regulation.AP2/ERF transcription factor superfamily.transcription factor (ERF)'
'15.5.7.1'	VaccDscaff14-processed-gene-359.1	228.8	231.734	171.491	59.3333	55.9491	52.8358	-2.24191	2.01e-86	8.6e-85	Down	'RNA biosynthesis.transcriptional regulation.AP2/ERF transcription factor superfamily.transcription factor (ERF)'
'15.5.7.1'	VaccDscaff39-augustus-gene-110.27	8.47817	9.39246	7.54888	0.365909	0.292593	0.263125	-5.12746	1.19e-91	5.36e-90	Down	'RNA biosynthesis.transcriptional regulation.AP2/ERF transcription factor superfamily.transcription factor (ERF)'
'15.5.7.1'	VaccDscaff6-augustus-gene-309.20	3.3658	4.00294	3.40568	0.123708	0.290496	0.091046	-4.73399	1.27e-38	2.85e-37	Down	'RNA biosynthesis.transcriptional regulation.AP2/ERF transcription factor superfamily.transcription factor (ERF)'
'15.5.7.1'	VaccDscaff37-augustus-gene-206.13	3.32806	3.67875	2.73878	0.178903	0.184424	0.056347	-4.87454	8.78e-37	1.9e-35	Down	'RNA biosynthesis.transcriptional regulation.AP2/ERF transcription factor superfamily.transcription factor (ERF)'
'15.5.7.1'	VaccDscaff29-processed-gene-95.6	0.619257	0.453942	0.642787	6.51178	7.11812	6.65594	3.18784	2e-19	2.6e-18	Up	'RNA biosynthesis.transcriptional regulation.AP2/ERF transcription factor superfamily.transcription factor (ERF)'
'15.5.7.1'	VaccDscaff33-processed-gene-241.6	0.009371	0.096518	0.036396	2.03174	1.72751	2.5274	4.7611	7.63e-08	4.63e-07	Up	'RNA biosynthesis.transcriptional regulation.AP2/ERF transcription factor superfamily.transcription factor (ERF)'
'15.5.7.1'	VaccDscaff27-processed-gene-222.2	51.7633	51.4655	52.3049	0.629429	1.16948	1.11615	-6.03869	2.79e-226	2.96e-224	Down	'RNA biosynthesis.transcriptional regulation.AP2/ERF transcription factor superfamily.transcription factor (ERF)'
'15.5.7.1'	VaccDscaff20-processed-gene-198.14	15.7482	17.0264	18.0373	1.5679	1.85688	1.08997	-3.82711	2.78e-58	8.71e-57	Down	'RNA biosynthesis.transcriptional regulation.AP2/ERF transcription factor superfamily.transcription factor (ERF)'
'15.5.7.1'	VaccDscaff19-processed-gene-11.4	11.3937	9.96704	11.5371	2.78194	2.74607	2.43512	-2.38318	4.41e-45	1.11e-43	Down	'RNA biosynthesis.transcriptional regulation.AP2/ERF transcription factor superfamily.transcription factor (ERF)'
'15.5.7.1'	VaccDscaff36-processed-gene-284.2	4.76585	3.77619	3.05848	0.924697	1.27708	0.551608	-2.39701	1.58e-07	9.28e-07	Down	'RNA biosynthesis.transcriptional regulation.AP2/ERF transcription factor superfamily.transcription factor (ERF)'
'15.5.7.1'	VaccDscaff22-processed-gene-365.6	16.4286	14.492	13.8342	0.963049	1.90815	1.37289	-3.72387	3.38e-72	1.26e-70	Down	'RNA biosynthesis.transcriptional regulation.AP2/ERF transcription factor superfamily.transcription factor (ERF)'
'15.5.7.1'	VaccDscaff881-processed-gene-0.1	5.23118	4.26569	2.98735	0.404157	0.072059	0.350761	-4.17604	7.48e-25	1.18e-23	Down	'RNA biosynthesis.transcriptional regulation.AP2/ERF transcription factor superfamily.transcription factor (ERF)'
'15.5.7.1'	VaccDscaff38-augustus-gene-106.21	3.08817	3.79708	2.89782	0.196296	0.180882	0.110624	-4.62706	2.65e-38	5.91e-37	Down	'RNA biosynthesis.transcriptional regulation.AP2/ERF transcription factor superfamily.transcription factor (ERF)'
'15.5.7.1'	VaccDscaff43-augustus-gene-7.31	33.093	32.566	30.1449	3.25187	4.3969	2.87382	-3.52294	1.37e-130	8.61e-129	Down	'RNA biosynthesis.transcriptional regulation.AP2/ERF transcription factor superfamily.transcription factor (ERF)'
'15.5.7.1'	VaccDscaff377-processed-gene-0.4	755.099	759.101	787.416	150.911	140.715	143.701	-2.7349	0	0	Down	'RNA biosynthesis.transcriptional regulation.AP2/ERF transcription factor superfamily.transcription factor (ERF)'
'15.5.7.1'	VaccDscaff25-processed-gene-22.0	2.76793	4.09637	2.42914	0.131912	0.04422	0.031968	-5.88761	1.34e-14	1.36e-13	Down	'RNA biosynthesis.transcriptional regulation.AP2/ERF transcription factor superfamily.transcription factor (ERF)'
'15.5.7.1'	VaccDscaff34-processed-gene-135.11	20.0853	23.7102	18.8321	0.693549	0.659406	0.567822	-5.30921	1.08e-98	5.2e-97	Down	'RNA biosynthesis.transcriptional regulation.AP2/ERF transcription factor superfamily.transcription factor (ERF)'
'15.5.7.1'	VaccDscaff26-processed-gene-95.7	0.105068	0	0.434313	3.43515	2.64487	4.08731	3.83588	3.2e-08	2.02e-07	Up	'RNA biosynthesis.transcriptional regulation.AP2/ERF transcription factor superfamily.transcription factor (ERF)'
'15.5.7.1'	VaccDscaff206-processed-gene-1.6	9.83732	10.9874	8.39683	0.323396	0.080766	0.09111	-6.18296	4.28e-43	1.04e-41	Down	'RNA biosynthesis.transcriptional regulation.AP2/ERF transcription factor superfamily.transcription factor (ERF)'
'15.5.7.1'	VaccDscaff14-augustus-gene-273.30	0.998576	1.31876	1.0842	0.458491	0.30738	0.267281	-2.04938	2.96e-08	1.88e-07	Down	'RNA biosynthesis.transcriptional regulation.AP2/ERF transcription factor superfamily.transcription factor (ERF)'
'15.5.7.1'	VaccDscaff2-processed-gene-412.3	50.0643	60.2654	122.8	14.0751	13.5147	12.7443	-2.86262	3.58e-12	3.13e-11	Down	'RNA biosynthesis.transcriptional regulation.AP2/ERF transcription factor superfamily.transcription factor (ERF)'
'15.5.7.1'	VaccDscaff147-snap-gene-2.71	20.6973	31.9961	20.2705	1.01027	0.653924	0.935116	-5.09861	5.19e-62	1.73e-60	Down	'RNA biosynthesis.transcriptional regulation.AP2/ERF transcription factor superfamily.transcription factor (ERF)'
'15.5.7.1'	VaccDscaff3-processed-gene-430.7	19.1254	22.3825	17.8511	1.29724	0.971548	0.515282	-4.76573	1.41e-69	5.08e-68	Down	'RNA biosynthesis.transcriptional regulation.AP2/ERF transcription factor superfamily.transcription factor (ERF)'
'15.5.7.1'	VaccDscaff4-processed-gene-64.2	5.07561	6.73145	7.11962	1.71768	2.22166	1.00262	-2.25941	2.59e-09	1.82e-08	Down	'RNA biosynthesis.transcriptional regulation.AP2/ERF transcription factor superfamily.transcription factor (ERF)'
'15.5.7.1'	VaccDscaff46-augustus-gene-202.30	35.7978	35.3334	31.1735	4.08624	4.25371	2.89339	-3.52483	4.9e-124	2.89e-122	Down	'RNA biosynthesis.transcriptional regulation.AP2/ERF transcription factor superfamily.transcription factor (ERF)'
'15.5.7.1'	VaccDscaff20-processed-gene-13.6	4.97966	5.55808	4.75173	1.28837	1.49587	1.18058	-2.27672	2.29e-22	3.3e-21	Down	'RNA biosynthesis.transcriptional regulation.AP2/ERF transcription factor superfamily.transcription factor (ERF)'
'15.5.7.2'	VaccDscaff26-processed-gene-12.2	3.57381	3.91952	4.17438	0.878743	0.598452	0.510949	-2.86489	1.72e-11	1.43e-10	Down	'RNA biosynthesis.transcriptional regulation.AP2/ERF transcription factor superfamily.transcription factor (DREB)'
'15.5.7.2'	VaccDscaff14-processed-gene-174.24	3.40559	3.5354	2.9372	0	0	0	-8.82447	1.56e-12	1.4e-11	Down	'RNA biosynthesis.transcriptional regulation.AP2/ERF transcription factor superfamily.transcription factor (DREB)'
'15.5.7.2'	VaccDscaff26-processed-gene-69.14	4.54919	4.11098	3.93953	1.05614	0.801495	0.717989	-2.61318	2.29e-18	2.83e-17	Down	'RNA biosynthesis.transcriptional regulation.AP2/ERF transcription factor superfamily.transcription factor (DREB)'
'15.5.7.2'	VaccDscaff26-processed-gene-69.10	74.8851	74.7852	79.0368	1.50326	2.22977	2.43982	-5.5163	9.47e-302	1.44e-299	Down	'RNA biosynthesis.transcriptional regulation.AP2/ERF transcription factor superfamily.transcription factor (DREB)'
'15.5.7.2'	VaccDscaff19-processed-gene-21.4	10.157	9.52839	9.42271	1.21473	0.887697	1.0666	-3.53116	2.47e-81	1.01e-79	Down	'RNA biosynthesis.transcriptional regulation.AP2/ERF transcription factor superfamily.transcription factor (DREB)'
'15.5.7.2'	VaccDscaff21-processed-gene-70.3	20.0912	20.1285	23.2711	1.63864	2.2811	2.1056	-3.71766	1.47e-87	6.35e-86	Down	'RNA biosynthesis.transcriptional regulation.AP2/ERF transcription factor superfamily.transcription factor (DREB)'
'15.5.7.2'	VaccDscaff21-processed-gene-70.1	123.019	125.092	125.443	6.90516	6.2338	6.04323	-4.61972	0	0	Down	'RNA biosynthesis.transcriptional regulation.AP2/ERF transcription factor superfamily.transcription factor (DREB)'
'15.5.7.2'	VaccDscaff33-snap-gene-267.37	160.53	156.962	158.398	25.826	28.0115	21.8196	-2.98648	2.13e-232	2.36e-230	Down	'RNA biosynthesis.transcriptional regulation.AP2/ERF transcription factor superfamily.transcription factor (DREB)'
'15.5.7.2'	VaccDscaff33-snap-gene-267.38	226.524	225.314	223.43	7.5103	7.12432	7.2963	-5.27547	0	0	Down	'RNA biosynthesis.transcriptional regulation.AP2/ERF transcription factor superfamily.transcription factor (DREB)'
'15.5.7.2'	VaccDscaff21-processed-gene-70.2	17.5385	16.3285	18.2279	3.79308	2.90786	2.89783	-2.77438	2.1e-53	6.17e-52	Down	'RNA biosynthesis.transcriptional regulation.AP2/ERF transcription factor superfamily.transcription factor (DREB)'
'15.5.7.2'	VaccDscaff21-processed-gene-70.10	86.976	85.1635	81.8921	1.68327	1.2335	1.09313	-6.31628	0	0	Down	'RNA biosynthesis.transcriptional regulation.AP2/ERF transcription factor superfamily.transcription factor (DREB)'
'15.5.7.2'	VaccDscaff48-processed-gene-77.6	35.337	40.7235	35.319	4.79323	4.06317	4.89517	-3.34365	3.62e-148	2.55e-146	Down	'RNA biosynthesis.transcriptional regulation.AP2/ERF transcription factor superfamily.transcription factor (DREB)'
'15.5.7.2'	VaccDscaff48-processed-gene-77.7	2.41826	2.72892	2.38738	0.290604	0.579595	0.453085	-2.80202	1.24e-12	1.12e-11	Down	'RNA biosynthesis.transcriptional regulation.AP2/ERF transcription factor superfamily.transcription factor (DREB)'
'15.5.7.2'	VaccDscaff44-processed-gene-16.0	2.20952	3.32255	1.78643	1.00283	0.483104	0.58906	-2.13153	1.05e-06	5.55e-06	Down	'RNA biosynthesis.transcriptional regulation.AP2/ERF transcription factor superfamily.transcription factor (DREB)'
'15.5.7.2'	VaccDscaff33-processed-gene-267.4	31.2867	29.3025	35.664	5.40923	3.75801	4.04273	-3.19667	2e-79	8.01e-78	Down	'RNA biosynthesis.transcriptional regulation.AP2/ERF transcription factor superfamily.transcription factor (DREB)'
'15.5.7.2'	VaccDscaff28-processed-gene-350.13	5.8786	6.06663	5.22075	1.14817	1.30518	0.441807	-2.90895	3.84e-16	4.27e-15	Down	'RNA biosynthesis.transcriptional regulation.AP2/ERF transcription factor superfamily.transcription factor (DREB)'
'15.5.7.2'	VaccDscaff28-processed-gene-350.12	85.3223	87.2271	80.3053	11.1912	10.5699	9.94156	-3.32936	0	0	Down	'RNA biosynthesis.transcriptional regulation.AP2/ERF transcription factor superfamily.transcription factor (DREB)'
'15.5.7.2'	VaccDscaff29-snap-gene-70.37	54.6275	52.8655	55.4698	3.06569	2.9323	2.80952	-4.53894	1.25e-246	1.51e-244	Down	'RNA biosynthesis.transcriptional regulation.AP2/ERF transcription factor superfamily.transcription factor (DREB)'
'15.5.7.2'	VaccDscaff21-processed-gene-16.2	9.89488	12.2212	11.0829	1.99338	1.64675	1.58656	-2.97921	6.62e-30	1.2e-28	Down	'RNA biosynthesis.transcriptional regulation.AP2/ERF transcription factor superfamily.transcription factor (DREB)'
'15.5.7.2'	VaccDscaff922-processed-gene-0.2	290.076	279.745	284.265	32.118	28.637	28.8226	-3.58665	0	0	Down	'RNA biosynthesis.transcriptional regulation.AP2/ERF transcription factor superfamily.transcription factor (DREB)'
'15.5.7.2'	VaccDscaff33-processed-gene-304.4	5.65248	4.96392	5.32274	1.87313	1.3949	1.6953	-2.01639	1.59e-10	1.23e-09	Down	'RNA biosynthesis.transcriptional regulation.AP2/ERF transcription factor superfamily.transcription factor (DREB)'
'15.5.7.2'	VaccDscaff28-processed-gene-109.3	1.10101	1.17394	1.49602	12.2031	12.0628	12.5285	2.94267	6.05e-41	1.42e-39	Up	'RNA biosynthesis.transcriptional regulation.AP2/ERF transcription factor superfamily.transcription factor (DREB)'
'15.5.7.2'	VaccDscaff3-processed-gene-222.8	13.1652	13.3099	12.6197	0	0.057662	0.092191	-7.59898	5.58e-29	9.88e-28	Down	'RNA biosynthesis.transcriptional regulation.AP2/ERF transcription factor superfamily.transcription factor (DREB)'
'15.5.7.2'	VaccDscaff19-processed-gene-21.3	3.82392	4.07562	4.16586	0.488883	0.430882	0.783686	-3.11191	1.56e-27	2.67e-26	Down	'RNA biosynthesis.transcriptional regulation.AP2/ERF transcription factor superfamily.transcription factor (DREB)'
'15.5.7.2'	VaccDscaff12-processed-gene-63.8	16.1168	15.7696	16.5858	2.57349	1.22909	2.09931	-3.34937	8.72e-48	2.32e-46	Down	'RNA biosynthesis.transcriptional regulation.AP2/ERF transcription factor superfamily.transcription factor (DREB)'
'15.5.7.2'	VaccDscaff200-processed-gene-0.10	5.86143	7.6323	7.83437	0	0.128284	0.123841	-6.46007	2.75e-22	3.96e-21	Down	'RNA biosynthesis.transcriptional regulation.AP2/ERF transcription factor superfamily.transcription factor (DREB)'
'15.5.7.2'	VaccDscaff43-processed-gene-142.3	4.80662	4.2852	2.79163	0.139635	0	0.119752	-5.66586	5.52e-19	7.06e-18	Down	'RNA biosynthesis.transcriptional regulation.AP2/ERF transcription factor superfamily.transcription factor (DREB)'
'15.5.7.2'	VaccDscaff20-snap-gene-22.35	56.5904	53.8652	52.9338	7.12256	7.09826	7.97519	-3.20964	0	0	Down	'RNA biosynthesis.transcriptional regulation.AP2/ERF transcription factor superfamily.transcription factor (DREB)'
'15.5.7.2'	VaccDscaff28-processed-gene-25.1	5.6043	5.77234	5.22405	1.72298	0.853951	1.27665	-2.41965	4.72e-17	5.49e-16	Down	'RNA biosynthesis.transcriptional regulation.AP2/ERF transcription factor superfamily.transcription factor (DREB)'
'15.5.7.2'	VaccDscaff29-processed-gene-70.6	12.5875	10.4631	11.0316	2.97995	2.4248	3.89855	-2.19274	2.3e-23	3.44e-22	Down	'RNA biosynthesis.transcriptional regulation.AP2/ERF transcription factor superfamily.transcription factor (DREB)'
'15.5.7.2'	VaccDscaff29-processed-gene-70.5	176.505	161.652	176.969	15.5122	7.72067	17.5641	-3.98926	1.12e-31	2.13e-30	Down	'RNA biosynthesis.transcriptional regulation.AP2/ERF transcription factor superfamily.transcription factor (DREB)'
'15.5.7.2'	VaccDscaff44-processed-gene-111.0	1.70133	1.16603	1.00074	15.5469	14.3244	17.4276	3.23925	5.71e-46	1.47e-44	Up	'RNA biosynthesis.transcriptional regulation.AP2/ERF transcription factor superfamily.transcription factor (DREB)'
'15.5.7.2'	VaccDscaff49-processed-gene-28.0	1.88098	2.0954	1.43145	0.33455	0.267225	0.485584	-2.58004	2.38e-08	1.53e-07	Down	'RNA biosynthesis.transcriptional regulation.AP2/ERF transcription factor superfamily.transcription factor (DREB)'
'15.5.7.2'	VaccDscaff46-processed-gene-7.5	11.7077	13.3225	11.1443	0.267776	0.276835	0.137432	-5.9714	3.83e-46	9.91e-45	Down	'RNA biosynthesis.transcriptional regulation.AP2/ERF transcription factor superfamily.transcription factor (DREB)'
'15.5.7.2'	VaccDscaff26-processed-gene-69.3	31.525	32.752	35.0171	2.72457	2.80535	2.90084	-3.87555	6.17e-149	4.37e-147	Down	'RNA biosynthesis.transcriptional regulation.AP2/ERF transcription factor superfamily.transcription factor (DREB)'
'15.5.7.2'	VaccDscaff26-processed-gene-69.1	160.44	163.092	154.493	15.5243	17.9805	18.5144	-3.52811	0	0	Down	'RNA biosynthesis.transcriptional regulation.AP2/ERF transcription factor superfamily.transcription factor (DREB)'
'15.5.7.2'	VaccDscaff47-processed-gene-56.4	2.19375	3.41921	1.85847	0.076896	0	0.05533	-5.98654	2.66e-12	2.34e-11	Down	'RNA biosynthesis.transcriptional regulation.AP2/ERF transcription factor superfamily.transcription factor (DREB)'
'15.5.7.2'	VaccDscaff44-processed-gene-120.5	1.83023	1.80255	2.24823	0.083008	0.111651	0	-5.19727	4.91e-09	3.37e-08	Down	'RNA biosynthesis.transcriptional regulation.AP2/ERF transcription factor superfamily.transcription factor (DREB)'
'15.5.7.2'	VaccDscaff44-processed-gene-120.0	6.32506	6.91067	6.7533	0.211	0.012532	0	-6.62759	9.81e-21	1.34e-19	Down	'RNA biosynthesis.transcriptional regulation.AP2/ERF transcription factor superfamily.transcription factor (DREB)'
'15.5.7.2'	VaccDscaff22-processed-gene-128.6	3.92799	2.1262	3.40232	0	0	0.106637	-6.50508	1.42e-11	1.19e-10	Down	'RNA biosynthesis.transcriptional regulation.AP2/ERF transcription factor superfamily.transcription factor (DREB)'
'15.5.7.2'	VaccDscaff20-processed-gene-248.2	0.502903	0.471033	0.503984	4.71636	3.97655	5.85948	2.9506	6.59e-17	7.62e-16	Up	'RNA biosynthesis.transcriptional regulation.AP2/ERF transcription factor superfamily.transcription factor (DREB)'
'15.5.7.2'	VaccDscaff12-processed-gene-63.5	252.293	247.028	251.1	27.1428	23.9733	24.2259	-3.64984	0	0	Down	'RNA biosynthesis.transcriptional regulation.AP2/ERF transcription factor superfamily.transcription factor (DREB)'
'15.5.7.2'	VaccDscaff43-processed-gene-239.3	8.39452	8.295	5.5282	0.098977	0.04487	0.092858	-6.70034	4.13e-24	6.34e-23	Down	'RNA biosynthesis.transcriptional regulation.AP2/ERF transcription factor superfamily.transcription factor (DREB)'
'15.5.7.3'	VaccDscaff42-snap-gene-41.37	1.19658	1.82897	0.99124	0.217654	0.407383	0.136891	-2.72359	2.97e-10	2.25e-09	Down	'RNA biosynthesis.transcriptional regulation.AP2/ERF transcription factor superfamily.transcription factor (AP2)'
'15.5.8.1'	VaccDscaff25-snap-gene-50.38	1.2616	1.21104	1.26681	0.460221	0.347804	0.260101	-2.12672	3.12e-05	0.000135325	Down	'RNA biosynthesis.transcriptional regulation.AHL transcription factor superfamily.clade-A transcription factor (AHL)'
'15.5.9'	VaccDscaff69-augustus-gene-7.58	1.67794	1.69115	1.56586	0.135417	0.268441	0.735035	-2.42425	1.75e-07	1.02e-06	Down	'RNA biosynthesis.transcriptional regulation.transcription factor (TCX/CPP)'

## Sheet: S5
Supplementary Table S5. DEGs enriched in the solute transport pathway.
MapMan BIN Code	ID	CK1	CK2	CK3	PI1	PI2	PI3	log2(Fold change)	pvalue	padj	Type	Functional Classification
'24.1.1.2.4'	VaccDscaff48-augustus-gene-103.39	23.5227	19.8791	22.584	6.93006	6.44548	6.49846	-2.06416	1.49e-75	5.74e-74	Down	'Solute transport.primary active transport.V-type ATPase complex.peripheral V1 subcomplex.subunit D'
'24.1.2.2.2'	VaccDscaff35-processed-gene-32.11	1.57946	1.84527	1.43055	0	0.044252	0.01296	-6.70931	1.63e-28	2.86e-27	Down	'Solute transport.primary active transport.P-type ATPase superfamily.P2 family.P2B-type calcium cation-transporting ATPase (ACA)'
'24.1.2.2.2'	VaccDscaff5-augustus-gene-329.31	0.847019	0.854565	0.959276	0	0.013789	0.041706	-5.53045	2.28e-20	3.07e-19	Down	'Solute transport.primary active transport.P-type ATPase superfamily.P2 family.P2B-type calcium cation-transporting ATPase (ACA)'
'24.1.2.2.2'	VaccDscaff32-processed-gene-260.9	62.0903	65.8719	60.9655	4.91254	4.87728	5.13448	-3.99248	0	0	Down	'Solute transport.primary active transport.P-type ATPase superfamily.P2 family.P2B-type calcium cation-transporting ATPase (ACA)'
'24.1.2.2.2'	VaccDscaff35-augustus-gene-31.35	4.0093	4.50704	4.37706	0.088133	0.046538	0.035144	-6.55072	2.93e-73	1.1e-71	Down	'Solute transport.primary active transport.P-type ATPase superfamily.P2 family.P2B-type calcium cation-transporting ATPase (ACA)'
'24.1.2.2.2'	VaccDscaff13-augustus-gene-115.18	51.7128	54.1249	48.0038	4.18001	4.29183	4.58894	-3.88718	0	0	Down	'Solute transport.primary active transport.P-type ATPase superfamily.P2 family.P2B-type calcium cation-transporting ATPase (ACA)'
'24.1.2.2.2'	VaccDscaff8-augustus-gene-106.34	1.21827	1.40906	1.49102	0.053991	0.036469	0.018086	-5.57091	5.27e-31	9.86e-30	Down	'Solute transport.primary active transport.P-type ATPase superfamily.P2 family.P2B-type calcium cation-transporting ATPase (ACA)'
'24.1.2.2.2'	VaccDscaff36-snap-gene-276.40	1.10584	0.732307	0.711571	0	0	0.025778	-6.69627	1.08e-12	9.79e-12	Down	'Solute transport.primary active transport.P-type ATPase superfamily.P2 family.P2B-type calcium cation-transporting ATPase (ACA)'
'24.1.2.2.2'	VaccDscaff9-augustus-gene-32.25	1.49472	1.44518	1.38428	0	0.02818	0	-7.34629	9.35e-22	1.32e-20	Down	'Solute transport.primary active transport.P-type ATPase superfamily.P2 family.P2B-type calcium cation-transporting ATPase (ACA)'
'24.1.2.2.2'	VaccDscaff9-snap-gene-31.83	0.532477	0.477951	0.637367	0.025397	0.099739	0.063527	-3.3593	7.15e-13	6.55e-12	Down	'Solute transport.primary active transport.P-type ATPase superfamily.P2 family.P2B-type calcium cation-transporting ATPase (ACA)'
'24.1.2.2.2'	VaccDscaff9-augustus-gene-32.31	0.769102	0.705188	0.658914	0	0	0.061315	-5.35803	0.000298853	0.00109709	Down	'Solute transport.primary active transport.P-type ATPase superfamily.P2 family.P2B-type calcium cation-transporting ATPase (ACA)'
'24.1.2.2.2'	VaccDscaff35-augustus-gene-32.26	0.326332	0.552389	0.6637	0.043047	0.023761	0.080301	-3.59828	4.02e-10	3e-09	Down	'Solute transport.primary active transport.P-type ATPase superfamily.P2 family.P2B-type calcium cation-transporting ATPase (ACA)'
'24.1.2.2.2'	VaccDscaff36-processed-gene-276.24	3.28869	3.16683	2.66845	0.028687	0.100485	0.013197	-6.35552	1.88e-54	5.57e-53	Down	'Solute transport.primary active transport.P-type ATPase superfamily.P2 family.P2B-type calcium cation-transporting ATPase (ACA)'
'24.1.2.2.2'	VaccDscaff4-augustus-gene-57.34	5.99942	6.06869	5.71361	0.046241	0	0.047609	-7.81051	6.19e-71	2.26e-69	Down	'Solute transport.primary active transport.P-type ATPase superfamily.P2 family.P2B-type calcium cation-transporting ATPase (ACA)'
'24.1.2.2.2'	VaccDscaff32-augustus-gene-270.23	93.4336	97.8382	91.4512	7.69798	7.7534	8.20146	-3.91036	0	0	Down	'Solute transport.primary active transport.P-type ATPase superfamily.P2 family.P2B-type calcium cation-transporting ATPase (ACA)'
'24.1.2.2.2'	VaccDscaff9-processed-gene-33.5	1.31405	1.65086	1.37263	0	0.022657	0.033538	-6.10773	5.93e-25	9.37e-24	Down	'Solute transport.primary active transport.P-type ATPase superfamily.P2 family.P2B-type calcium cation-transporting ATPase (ACA)'
'24.1.2.2.2'	VaccDscaff36-snap-gene-276.39	0.593793	0.495513	0.629663	0.124338	0.078404	0.145248	-2.57277	4.66e-12	4.04e-11	Down	'Solute transport.primary active transport.P-type ATPase superfamily.P2 family.P2B-type calcium cation-transporting ATPase (ACA)'
'24.1.2.2.2'	VaccDscaff11-processed-gene-373.3	0.89589	1.12611	1.86067	0.335582	0.238413	0.315615	-2.44118	1.19e-11	1e-10	Down	'Solute transport.primary active transport.P-type ATPase superfamily.P2 family.P2B-type calcium cation-transporting ATPase (ACA)'
'24.1.2.2.2'	VaccDscaff4-augustus-gene-56.21	3.75413	4.63912	3.95812	0.055499	0.063858	0.061569	-6.3976	8.02e-74	3.04e-72	Down	'Solute transport.primary active transport.P-type ATPase superfamily.P2 family.P2B-type calcium cation-transporting ATPase (ACA)'
'24.1.2.2.2'	VaccDscaff4-augustus-gene-56.19	0.735423	0.91711	0.888956	0.177059	0.075229	0.167852	-2.88918	2.08e-15	2.22e-14	Down	'Solute transport.primary active transport.P-type ATPase superfamily.P2 family.P2B-type calcium cation-transporting ATPase (ACA)'
'24.1.2.2.2'	VaccDscaff11-processed-gene-373.5	5.15845	8.44586	12.3026	2.99184	1.41614	2.62619	-2.21245	3.07e-06	1.54e-05	Down	'Solute transport.primary active transport.P-type ATPase superfamily.P2 family.P2B-type calcium cation-transporting ATPase (ACA)'
'24.1.3.1.1'	VaccDscaff8-augustus-gene-160.18	10.2235	8.62562	8.86101	1.93022	2.3397	3.10063	-2.2387	3.62e-47	9.56e-46	Down	'Solute transport.primary active transport.ABC superfamily.ABC1 family.subfamily ABCB transporter'
'24.1.3.1.1'	VaccDscaff10-processed-gene-144.11	6.92725	7.36612	6.30068	2.04849	2.44966	1.14853	-2.19877	2.57e-23	3.85e-22	Down	'Solute transport.primary active transport.ABC superfamily.ABC1 family.subfamily ABCB transporter'
'24.1.3.2.1'	VaccDscaff4-augustus-gene-360.31	0.777208	0.803419	0.865772	0.2238	0.145432	0.266587	-2.24457	2.66e-09	1.87e-08	Down	'Solute transport.primary active transport.ABC superfamily.ABC2 family.subfamily ABCA transporter'
'24.1.3.2.1'	VaccDscaff36-snap-gene-80.35	4.61598	5.58327	5.33088	0.368378	0.625347	0.504601	-3.69681	1.72e-81	7.04e-80	Down	'Solute transport.primary active transport.ABC superfamily.ABC2 family.subfamily ABCA transporter'
'24.1.3.2.1'	VaccDscaff9-snap-gene-337.22	4.19665	4.1113	3.19599	0.301674	0.221172	0.417678	-3.90652	3.81e-59	1.22e-57	Down	'Solute transport.primary active transport.ABC superfamily.ABC2 family.subfamily ABCA transporter'
'24.1.3.2.1'	VaccDscaff35-augustus-gene-267.31	1.82167	2.60469	2.29613	0.086439	0.176614	0.075441	-4.64565	9.88e-41	2.31e-39	Down	'Solute transport.primary active transport.ABC superfamily.ABC2 family.subfamily ABCA transporter'
'24.1.3.2.1'	VaccDscaff4-augustus-gene-360.26	6.50236	6.36501	4.4466	0.35893	0.519327	0.570898	-3.88555	5.82e-71	2.12e-69	Down	'Solute transport.primary active transport.ABC superfamily.ABC2 family.subfamily ABCA transporter'
'24.1.3.2.2'	VaccDscaff39-processed-gene-75.4	3.19741	3.63014	3.95918	0.990259	0.950607	0.743149	-2.34284	2.54e-29	4.54e-28	Down	'Solute transport.primary active transport.ABC superfamily.ABC2 family.subfamily ABCG transporter'
'24.1.3.2.2'	VaccDscaff43-snap-gene-142.21	2.60611	3.02039	2.98171	0.783371	0.974095	0.859376	-2.04939	3.02e-58	9.46e-57	Down	'Solute transport.primary active transport.ABC superfamily.ABC2 family.subfamily ABCG transporter'
'24.1.3.2.2'	VaccDscaff39-augustus-gene-134.13	0.077191	0.116251	0.116898	0.420754	0.812668	0.574581	2.17784	3.43e-05	0.000147766	Up	'Solute transport.primary active transport.ABC superfamily.ABC2 family.subfamily ABCG transporter'
'24.1.3.2.2'	VaccDscaff6-augustus-gene-341.37	3.38294	3.38421	3.92718	0.63516	0.595123	0.829361	-2.6881	3.52e-38	7.84e-37	Down	'Solute transport.primary active transport.ABC superfamily.ABC2 family.subfamily ABCG transporter'
'24.1.3.2.2'	VaccDscaff6-augustus-gene-341.38	9.02542	9.44566	9.50498	2.23676	1.80571	3.01507	-2.30983	2.18e-42	5.26e-41	Down	'Solute transport.primary active transport.ABC superfamily.ABC2 family.subfamily ABCG transporter'
'24.1.3.2.2'	VaccDscaff24-processed-gene-114.6	2.82946	3.04144	3.45718	0.613582	0.375131	0.532051	-2.94145	2.16e-47	5.72e-46	Down	'Solute transport.primary active transport.ABC superfamily.ABC2 family.subfamily ABCG transporter'
'24.1.3.2.2'	VaccDscaff37-processed-gene-234.7	4.53138	5.30776	4.82085	1.01009	1.11373	0.610163	-2.76253	6.76e-33	1.33e-31	Down	'Solute transport.primary active transport.ABC superfamily.ABC2 family.subfamily ABCG transporter'
'24.1.3.2.2'	VaccDscaff11-processed-gene-286.3	25.7121	25.2951	23.9797	6.4115	7.10697	7.66177	-2.15465	5.68e-169	4.51e-167	Down	'Solute transport.primary active transport.ABC superfamily.ABC2 family.subfamily ABCG transporter'
'24.1.3.2.2'	VaccDscaff47-snap-gene-56.18	58.8036	58.67	52.7166	10.8835	11.0003	12.8542	-2.62387	3.62e-254	4.51e-252	Down	'Solute transport.primary active transport.ABC superfamily.ABC2 family.subfamily ABCG transporter'
'24.1.3.2.2'	VaccDscaff22-processed-gene-242.4	36.1376	37.0493	35.9492	7.8363	8.75654	8.31154	-2.46457	0	0	Down	'Solute transport.primary active transport.ABC superfamily.ABC2 family.subfamily ABCG transporter'
'24.1.3.2.2'	VaccDscaff15-processed-gene-269.4	38.264	42.9693	35.9413	1.05297	0.648813	1.15266	-5.68645	1.88e-127	1.14e-125	Down	'Solute transport.primary active transport.ABC superfamily.ABC2 family.subfamily ABCG transporter'
'24.1.3.2.2'	NewGene_11427	32.0492	33.3511	33.4029	6.22907	7.04588	6.16246	-2.63176	0	0	Down	'Solute transport.primary active transport.ABC superfamily.ABC2 family.subfamily ABCG transporter'
'24.1.3.2.2'	VaccDscaff15-augustus-gene-270.26	20.2668	21.0963	19.3406	5.45161	5.50013	5.68207	-2.19954	7.5e-212	7.47e-210	Down	'Solute transport.primary active transport.ABC superfamily.ABC2 family.subfamily ABCG transporter'
'24.1.3.2.2'	VaccDscaff24-augustus-gene-114.29	32.3255	32.7446	36.1695	0.830465	0.825186	0.855396	-5.66003	0	0	Down	'Solute transport.primary active transport.ABC superfamily.ABC2 family.subfamily ABCG transporter'
'24.1.3.2.2'	VaccDscaff19-processed-gene-318.4	52.2566	56.5546	51.1561	0.934938	0.913673	1.11853	-6.07076	0	0	Down	'Solute transport.primary active transport.ABC superfamily.ABC2 family.subfamily ABCG transporter'
'24.1.3.2.2'	VaccDscaff11-processed-gene-286.1	36.5288	40.4839	38.4772	0.894372	0.787068	0.842586	-5.8483	0	0	Down	'Solute transport.primary active transport.ABC superfamily.ABC2 family.subfamily ABCG transporter'
'24.2.1.1.1'	VaccDscaff38-augustus-gene-237.23	5.47149	5.78031	5.02759	0.692613	0.353598	0.548072	-3.65844	7.55e-47	1.98e-45	Down	'Solute transport.carrier-mediated transport.DMT superfamily.NST-TPT group.phosphometabolite transporter (TPT/PPT/GPT/XPT)'
'24.2.1.1.1'	VaccDscaff37-augustus-gene-27.30	3.70386	3.92471	3.61612	0.507652	0.544486	0.576092	-3.10815	5.23e-37	1.14e-35	Down	'Solute transport.carrier-mediated transport.DMT superfamily.NST-TPT group.phosphometabolite transporter (TPT/PPT/GPT/XPT)'
'24.2.1.1.1'	VaccDscaff39-augustus-gene-267.23	11.1061	9.99259	10.8591	0.922029	1.34816	1.34628	-3.45532	2.46e-87	1.06e-85	Down	'Solute transport.carrier-mediated transport.DMT superfamily.NST-TPT group.phosphometabolite transporter (TPT/PPT/GPT/XPT)'
'24.2.1.1.1'	VaccDscaff6-snap-gene-104.29	5.50569	6.04952	5.21174	0.447192	0.398329	0.465293	-3.97326	2.42e-67	8.5e-66	Down	'Solute transport.carrier-mediated transport.DMT superfamily.NST-TPT group.phosphometabolite transporter (TPT/PPT/GPT/XPT)'
'24.2.1.1.11'	VaccDscaff20-augustus-gene-44.47	4.07024	5.27882	2.69471	0.359766	0.12868	0.294613	-4.23549	7.36e-29	1.3e-27	Down	'Solute transport.carrier-mediated transport.DMT superfamily.NST-TPT group.nucleotide sugar transporter (UUAT)'
'24.2.1.1.11'	VaccDscaff28-augustus-gene-310.36	8.55763	9.66512	10.2306	0.534157	0.718671	0.413089	-4.42478	1.25e-91	5.63e-90	Down	'Solute transport.carrier-mediated transport.DMT superfamily.NST-TPT group.nucleotide sugar transporter (UUAT)'
'24.2.1.1.11'	VaccDscaff29-augustus-gene-133.33	27.8827	30.886	24.9906	1.26519	0.862341	1.10019	-5.01578	4.28e-221	4.43e-219	Down	'Solute transport.carrier-mediated transport.DMT superfamily.NST-TPT group.nucleotide sugar transporter (UUAT)'
'24.2.1.1.11'	VaccDscaff19-augustus-gene-44.49	3.30893	4.14823	3.04936	0.202797	0	0.153738	-5.13953	1.95e-08	1.26e-07	Down	'Solute transport.carrier-mediated transport.DMT superfamily.NST-TPT group.nucleotide sugar transporter (UUAT)'
'24.2.1.1.11'	VaccDscaff26-augustus-gene-136.28	13.2911	12.6041	14.1313	0.716715	0.746293	0.658809	-4.56582	3.88e-145	2.68e-143	Down	'Solute transport.carrier-mediated transport.DMT superfamily.NST-TPT group.nucleotide sugar transporter (UUAT)'
'24.2.1.1.11'	VaccDscaff5-augustus-gene-266.25	1.01256	1.51657	0.770424	0.351485	0.22389	0.32813	-2.14233	1.15e-06	6.07e-06	Down	'Solute transport.carrier-mediated transport.DMT superfamily.NST-TPT group.nucleotide sugar transporter (UUAT)'
'24.2.1.1.11'	VaccDscaff48-augustus-gene-72.41	4.54186	4.78242	4.21903	0.326746	0.247916	0.245687	-4.33509	9.58e-51	2.7e-49	Down	'Solute transport.carrier-mediated transport.DMT superfamily.NST-TPT group.nucleotide sugar transporter (UUAT)'
'24.2.1.1.11'	VaccDscaff33-augustus-gene-204.28	13.8972	16.5021	16.2109	0.585291	0.70604	0.656319	-4.88963	5.02e-155	3.69e-153	Down	'Solute transport.carrier-mediated transport.DMT superfamily.NST-TPT group.nucleotide sugar transporter (UUAT)'
'24.2.1.1.11'	VaccDscaff21-augustus-gene-132.32	17.5317	16.2098	16.2618	1.12786	0.979036	0.703689	-4.49574	4.37e-151	3.13e-149	Down	'Solute transport.carrier-mediated transport.DMT superfamily.NST-TPT group.nucleotide sugar transporter (UUAT)'
'24.2.1.4'	VaccDscaff14-processed-gene-383.3	21.1756	23.1759	21.8323	6.76256	7.46872	6.34177	-2.01943	4.87e-89	2.14e-87	Down	'Solute transport.carrier-mediated transport.DMT superfamily.solute transporter (NIPA)'
'24.2.1.5'	VaccDscaff14-processed-gene-156.4	0.462236	0.111984	0.225358	1.61351	1.28767	1.74006	2.15468	8.93e-06	4.2e-05	Up	'Solute transport.carrier-mediated transport.DMT superfamily.solute transporter (UmamiT)'
'24.2.1.5'	VaccDscaff12-augustus-gene-197.22	0.329947	0.626389	0.244689	3.10306	4.2272	1.91234	2.57106	1.05e-07	6.25e-07	Up	'Solute transport.carrier-mediated transport.DMT superfamily.solute transporter (UmamiT)'
'24.2.1.5'	VaccDscaff38-augustus-gene-113.29	1.70818	1.37749	1.18646	8.52007	6.45654	7.7108	2.05818	1.33e-20	1.81e-19	Up	'Solute transport.carrier-mediated transport.DMT superfamily.solute transporter (UmamiT)'
'24.2.1.5'	VaccDscaff5-snap-gene-78.33	0.17389	0.15007	0.181572	0.944265	1.12222	1.07106	2.26095	8.09e-07	4.36e-06	Up	'Solute transport.carrier-mediated transport.DMT superfamily.solute transporter (UmamiT)'
'24.2.1.5'	VaccDscaff14-processed-gene-143.5	1.47571	1.42005	0.630285	2.74279	11.7276	10.1216	2.45422	0.000302216	0.0011086	Up	'Solute transport.carrier-mediated transport.DMT superfamily.solute transporter (UmamiT)'
'24.2.1.5'	VaccDscaff3-augustus-gene-240.27	0.467696	0.382322	0.533495	3.53257	5.03847	3.15585	2.71475	3.63e-15	3.82e-14	Up	'Solute transport.carrier-mediated transport.DMT superfamily.solute transporter (UmamiT)'
'24.2.1.5'	VaccDscaff25-snap-gene-208.31	0.256612	0.240259	0.089396	1.61324	2.56891	1.54905	2.87378	6.16e-09	4.18e-08	Up	'Solute transport.carrier-mediated transport.DMT superfamily.solute transporter (UmamiT)'
'24.2.11.1'	VaccDscaff1-augustus-gene-448.48	20.3382	24.1088	18.7208	4.40056	4.89601	4.1287	-2.56669	2.51e-76	9.72e-75	Down	'Solute transport.carrier-mediated transport.ZIP family.metal cation transporter (ZIP)'
'24.2.11.1'	VaccDscaff83-augustus-gene-6.47	24.3754	26.3679	23.6774	4.71748	5.78764	5.43854	-2.55293	1.79e-118	1.01e-116	Down	'Solute transport.carrier-mediated transport.ZIP family.metal cation transporter (ZIP)'
'24.2.11.1'	VaccDscaff15-augustus-gene-212.28	0.154938	0.07076	0.136522	0.714521	0.786758	1.05046	2.42481	7.02e-05	0.000287713	Up	'Solute transport.carrier-mediated transport.ZIP family.metal cation transporter (ZIP)'
'24.2.12.3'	VaccDscaff2-processed-gene-372.22	1.76651	1.0573	1.22677	10.2736	11.0164	11.379	2.64159	8.33e-23	1.22e-21	Up	'Solute transport.carrier-mediated transport.VIT family.iron cation transporter (VTL)'
'24.2.12.3'	VaccDscaff3-processed-gene-36.8	2.33407	2.06928	2.93157	25.0806	23.6271	21.0554	2.901	1.11e-46	2.91e-45	Up	'Solute transport.carrier-mediated transport.VIT family.iron cation transporter (VTL)'
'24.2.12.3'	VaccDscaff14-processed-gene-321.6	0.886829	0.574929	0.53282	7.36133	5.78882	6.94925	2.92227	1.25e-16	1.43e-15	Up	'Solute transport.carrier-mediated transport.VIT family.iron cation transporter (VTL)'
'24.2.13'	VaccDscaff36-processed-gene-9.9	0.355091	0.3494	0.549593	2.66545	2.29328	2.41374	2.20603	4.78e-11	3.85e-10	Up	'Solute transport.carrier-mediated transport.solute transporter (MTCC)'
'24.2.13'	VaccDscaff41-processed-gene-4.4	172.184	174.119	167.263	47.3292	41.8534	43.0627	-2.28988	1.3e-230	1.42e-228	Down	'Solute transport.carrier-mediated transport.solute transporter (MTCC)'
'24.2.13'	VaccDscaff23-processed-gene-274.7	73.7113	74.9084	71.3328	22.1022	18.4156	23.0105	-2.122	7.34e-112	3.97e-110	Down	'Solute transport.carrier-mediated transport.solute transporter (MTCC)'
'24.2.13'	VaccDscaff22-augustus-gene-10.35	4.69982	5.05914	5.03501	1.31205	1.51958	1.52404	-2.09154	2.95e-46	7.64e-45	Down	'Solute transport.carrier-mediated transport.solute transporter (MTCC)'
'24.2.13'	VaccDscaff17-augustus-gene-320.36	4.02328	5.02936	4.57125	1.02224	1.31442	1.48781	-2.154	1.5e-29	2.7e-28	Down	'Solute transport.carrier-mediated transport.solute transporter (MTCC)'
'24.2.13'	VaccDscaff40-processed-gene-62.0	25.1191	26.0864	24.344	6.74301	6.30185	6.31874	-2.29633	3e-89	1.32e-87	Down	'Solute transport.carrier-mediated transport.solute transporter (MTCC)'
'24.2.13'	VaccDscaff40-processed-gene-62.1	78.6631	84.6361	76.4355	20.4154	22.0348	21.4829	-2.23829	2.66e-179	2.23e-177	Down	'Solute transport.carrier-mediated transport.solute transporter (MTCC)'
'24.2.13'	VaccDscaff41-snap-gene-4.26	274.43	278.385	255.314	81.7404	75.5131	76.9907	-2.11878	1.86e-243	2.18e-241	Down	'Solute transport.carrier-mediated transport.solute transporter (MTCC)'
'24.2.13'	VaccDscaff34-processed-gene-65.14	1.47524	1.49438	1.49241	0.21385	0.239258	0.155591	-3.18483	5.18e-18	6.31e-17	Down	'Solute transport.carrier-mediated transport.solute transporter (MTCC)'
'24.2.13'	VaccDscaff12-processed-gene-137.3	64.11	66.539	56.3649	17.4162	14.9842	17.4573	-2.23726	1.29e-107	6.79e-106	Down	'Solute transport.carrier-mediated transport.solute transporter (MTCC)'
'24.2.13'	VaccDscaff50-processed-gene-11.18	1.19124	1.61051	1.10741	0.343008	0.381246	0.27277	-2.29688	5.74e-14	5.64e-13	Down	'Solute transport.carrier-mediated transport.solute transporter (MTCC)'
'24.2.13'	VaccDscaff34-augustus-gene-60.33	2.02274	2.03069	1.78136	0.591501	0.539791	0.49988	-2.16211	6.06e-20	8.04e-19	Down	'Solute transport.carrier-mediated transport.solute transporter (MTCC)'
'24.2.19'	VaccDscaff41-augustus-gene-196.17	0.900474	0.691444	0.695563	4.60996	3.22599	3.83094	2.0061	5.67e-14	5.58e-13	Up	'Solute transport.carrier-mediated transport.potassium/sodium cation transporter (HKT)'
'24.2.2.1.6'	VaccDscaff20-snap-gene-28.46	0.095677	0.07547	0.102533	0.547612	0.660525	0.497776	2.27501	1.81e-06	9.36e-06	Up	'Solute transport.carrier-mediated transport.MFS superfamily.SP family.monosaccharide transporter (STP)'
'24.2.2.1.6'	VaccDscaff19-snap-gene-28.35	0.149786	0	0.141476	0.653783	0.722251	0.532644	2.33168	0.000846612	0.00283644	Up	'Solute transport.carrier-mediated transport.MFS superfamily.SP family.monosaccharide transporter (STP)'
'24.2.2.1.6'	VaccDscaff10-augustus-gene-342.30	5.43378	4.57677	5.67163	1.92012	1.41746	1.46744	-2.04082	1.76e-25	2.81e-24	Down	'Solute transport.carrier-mediated transport.MFS superfamily.SP family.monosaccharide transporter (STP)'
'24.2.2.1.6'	VaccDscaff1-augustus-gene-69.26	7.0831	6.27084	6.17661	2.06889	2.36614	1.71334	-2.00262	1.76e-31	3.34e-30	Down	'Solute transport.carrier-mediated transport.MFS superfamily.SP family.monosaccharide transporter (STP)'
'24.2.2.1.7'	VaccDscaff6-processed-gene-123.20	2.22432	3.03217	2.677	0.424179	0.292057	0.459464	-3.04604	3.06e-25	4.87e-24	Down	'Solute transport.carrier-mediated transport.MFS superfamily.SP family.polyol/monosaccharide transporter (PLT)'
'24.2.2.1.7'	VaccDscaff37-augustus-gene-45.29	1.35121	1.16805	1.11881	0.345796	0.269361	0.176456	-2.5321	2.37e-12	2.1e-11	Down	'Solute transport.carrier-mediated transport.MFS superfamily.SP family.polyol/monosaccharide transporter (PLT)'
'24.2.2.1.7'	VaccDscaff52-augustus-gene-4.22	3.52922	2.88179	2.43558	0.443302	0.79117	0.622564	-2.56216	7.3e-18	8.81e-17	Down	'Solute transport.carrier-mediated transport.MFS superfamily.SP family.polyol/monosaccharide transporter (PLT)'
'24.2.2.16'	VaccDscaff21-augustus-gene-235.18	0.065922	0.105592	0.090082	0.502277	0.61756	0.733258	2.48803	1.29e-05	5.95e-05	Up	'Solute transport.carrier-mediated transport.MFS superfamily.anion transporter (Fabaceae-N70)'
'24.2.2.16'	VaccDscaff33-augustus-gene-120.24	0.104724	0.169228	0.05021	1.10641	0.912269	1.29373	2.97006	3.62e-10	2.71e-09	Up	'Solute transport.carrier-mediated transport.MFS superfamily.anion transporter (Fabaceae-N70)'
'24.2.2.16'	VaccDscaff33-snap-gene-159.41	2.19399	2.40695	2.03872	0.110485	0.101613	0.092226	-4.69882	7.07e-33	1.39e-31	Down	'Solute transport.carrier-mediated transport.MFS superfamily.anion transporter (Fabaceae-N70)'
'24.2.2.16'	VaccDscaff26-snap-gene-190.35	0.216804	0.09988	0.065508	0.515859	0.887937	0.790343	2.10826	0.000364208	0.00131401	Up	'Solute transport.carrier-mediated transport.MFS superfamily.anion transporter (Fabaceae-N70)'
'24.2.2.4'	VaccDscaff37-augustus-gene-107.21	1.42866	1.10065	0.971217	0.258615	0.133089	0.272458	-2.68316	6.72e-11	5.34e-10	Down	'Solute transport.carrier-mediated transport.MFS superfamily.sugar transporter (SUT/SUC)'
'24.2.2.6'	VaccDscaff8-processed-gene-299.5	5.63826	6.11678	5.40257	1.30015	1.31768	1.89872	-2.23875	2.11e-28	3.68e-27	Down	'Solute transport.carrier-mediated transport.MFS superfamily.phosphate transporter (PHT1)'
'24.2.2.6'	VaccDscaff5-processed-gene-73.2	5.29967	5.41469	5.25776	1.59056	1.36732	1.42894	-2.193	2.23e-33	4.46e-32	Down	'Solute transport.carrier-mediated transport.MFS superfamily.phosphate transporter (PHT1)'
'24.2.2.6'	VaccDscaff5-snap-gene-72.26	0.703798	0.428699	1.03163	0.198303	0.175324	0.161318	-2.33269	3.77e-08	2.36e-07	Down	'Solute transport.carrier-mediated transport.MFS superfamily.phosphate transporter (PHT1)'
'24.2.2.7'	VaccDscaff10-augustus-gene-260.15	8.70449	7.04655	9.50417	1.89518	1.93808	1.85256	-2.48125	7.23e-54	2.13e-52	Down	'Solute transport.carrier-mediated transport.MFS superfamily.phosphate transporter (PHT4)'
'24.2.2.7'	VaccDscaff5-snap-gene-137.21	1.14491	2.113	1.65387	0.36722	0.388942	0.37718	-2.41563	1.08e-12	9.77e-12	Down	'Solute transport.carrier-mediated transport.MFS superfamily.phosphate transporter (PHT4)'
'24.2.2.7'	VaccDscaff1-augustus-gene-149.10	6.32059	6.342	6.16092	1.72824	2.04583	1.94582	-2.04725	4.3e-45	1.09e-43	Down	'Solute transport.carrier-mediated transport.MFS superfamily.phosphate transporter (PHT4)'
'24.2.2.7'	VaccDscaff32-augustus-gene-13.30	2.32318	1.64712	0.433251	0.362677	0.389061	0.529695	-2.10253	4.5e-05	0.000190527	Down	'Solute transport.carrier-mediated transport.MFS superfamily.phosphate transporter (PHT4)'
'24.2.2.9'	VaccDscaff31-augustus-gene-309.26	10.1865	11.3499	10.4253	0.717606	0.620328	0.801792	-4.22046	2.7e-225	2.85e-223	Down	'Solute transport.carrier-mediated transport.MFS superfamily.anion transporter (NRT1/PTR)'
'24.2.2.9'	VaccDscaff7-augustus-gene-36.28	43.5541	49.0515	41.4476	0.752116	0.681015	1.13447	-5.99226	0	0	Down	'Solute transport.carrier-mediated transport.MFS superfamily.anion transporter (NRT1/PTR)'
'24.2.2.9'	VaccDscaff18-augustus-gene-29.27	7.78804	8.81494	7.51372	0.644648	0.559256	0.878418	-3.82579	1.1e-74	4.21e-73	Down	'Solute transport.carrier-mediated transport.MFS superfamily.anion transporter (NRT1/PTR)'
'24.2.2.9'	VaccDscaff7-snap-gene-35.38	8.90109	10.243	9.95116	0.853418	0.482659	0.864247	-4.02019	9.83e-82	4.04e-80	Down	'Solute transport.carrier-mediated transport.MFS superfamily.anion transporter (NRT1/PTR)'
'24.2.2.9'	VaccDscaff7-snap-gene-204.32	1.29681	2.01417	1.46837	0.254182	0.092714	0.188571	-3.46648	2.82e-23	4.21e-22	Down	'Solute transport.carrier-mediated transport.MFS superfamily.anion transporter (NRT1/PTR)'
'24.2.2.9'	VaccDscaff15-snap-gene-355.51	0.260054	0.388557	0.326982	1.904	1.72785	1.48636	2.04199	7.19e-10	5.27e-09	Up	'Solute transport.carrier-mediated transport.MFS superfamily.anion transporter (NRT1/PTR)'
'24.2.2.9'	VaccDscaff18-processed-gene-29.2	42.0105	36.2721	40.6251	1.06515	1.48265	0.472465	-5.63396	9.52e-44	2.35e-42	Down	'Solute transport.carrier-mediated transport.MFS superfamily.anion transporter (NRT1/PTR)'
'24.2.2.9'	VaccDscaff18-snap-gene-30.30	5.29604	6.53589	4.57597	0.156803	0.104139	0.086646	-5.79531	9.37e-57	2.88e-55	Down	'Solute transport.carrier-mediated transport.MFS superfamily.anion transporter (NRT1/PTR)'
'24.2.2.9'	VaccDscaff30-augustus-gene-333.23	1.81961	1.36146	1.71612	9.13665	9.16043	9.06059	2.13561	1.27e-44	3.17e-43	Up	'Solute transport.carrier-mediated transport.MFS superfamily.anion transporter (NRT1/PTR)'
'24.2.2.9'	VaccDscaff16-augustus-gene-368.26	29.1046	31.2608	25.6127	0.526726	0.617365	0.562749	-5.97286	0	0	Down	'Solute transport.carrier-mediated transport.MFS superfamily.anion transporter (NRT1/PTR)'
'24.2.3.1.1'	VaccDscaff3-processed-gene-360.8	1.62289	1.53056	1.81982	0.266759	0.167177	0.155655	-3.37307	3.01e-21	4.18e-20	Down	'Solute transport.carrier-mediated transport.APC superfamily.SulP family.sulfate transporter (SULTR)'
'24.2.3.1.1'	VaccDscaff2-snap-gene-5.20	0.999918	1.08528	0.789157	0	0.116447	0.067366	-4.22346	1.07e-13	1.03e-12	Down	'Solute transport.carrier-mediated transport.APC superfamily.SulP family.sulfate transporter (SULTR)'
'24.2.3.1.1'	VaccDscaff30-snap-gene-267.41	5.45756	6.60836	5.41143	1.62357	1.75045	1.85238	-2.06928	3.85e-39	8.75e-38	Down	'Solute transport.carrier-mediated transport.APC superfamily.SulP family.sulfate transporter (SULTR)'
'24.2.3.11'	VaccDscaff24-snap-gene-12.50	32.6484	31.6206	31.4649	1.02795	0.887282	1.04866	-5.33842	0	0	Down	'Solute transport.carrier-mediated transport.APC superfamily.potassium cation transporter (HAK/KUP/KT)'
'24.2.3.11'	VaccDscaff15-processed-gene-377.23	85.0199	82.7431	81.9222	2.77762	2.39347	2.70618	-5.31565	0	0	Down	'Solute transport.carrier-mediated transport.APC superfamily.potassium cation transporter (HAK/KUP/KT)'
'24.2.3.11'	VaccDscaff51-snap-gene-14.33	77.1831	77.7429	72.9498	2.25635	1.20088	2.08398	-5.68612	1.04e-112	5.68e-111	Down	'Solute transport.carrier-mediated transport.APC superfamily.potassium cation transporter (HAK/KUP/KT)'
'24.2.3.11'	VaccDscaff24-snap-gene-12.49	3.58432	3.44074	4.19891	1.02987	1.03744	0.960962	-2.21657	1.11e-31	2.11e-30	Down	'Solute transport.carrier-mediated transport.APC superfamily.potassium cation transporter (HAK/KUP/KT)'
'24.2.3.11'	VaccDscaff11-snap-gene-385.29	25.0701	24.2033	22.819	0.654118	0.809654	0.715937	-5.37859	0	0	Down	'Solute transport.carrier-mediated transport.APC superfamily.potassium cation transporter (HAK/KUP/KT)'
'24.2.3.2.1'	VaccDscaff33-processed-gene-115.2	0.366993	0.537231	0.307957	2.15566	1.87793	2.28797	2.03983	4.42e-09	3.04e-08	Up	'Solute transport.carrier-mediated transport.APC superfamily.NCS-1 family.nucleobase cation transporter (PLUTO)'
'24.2.3.4.1'	VaccDscaff2-augustus-gene-200.31	64.1188	63.0291	60.7375	8.9681	9.15214	10.2944	-3.05412	0	0	Down	'Solute transport.carrier-mediated transport.APC superfamily.AAAP family.amino acid transporter (AAP)'
'24.2.3.4.1'	VaccDscaff14-augustus-gene-154.24	214.781	218.125	202.144	36.2091	33.5235	35.5984	-2.92354	0	0	Down	'Solute transport.carrier-mediated transport.APC superfamily.AAAP family.amino acid transporter (AAP)'
'24.2.3.4.1'	VaccDscaff5-augustus-gene-380.28	3.86153	3.95921	3.50205	1.07828	1.09186	1.09186	-2.12652	8.34e-33	1.64e-31	Down	'Solute transport.carrier-mediated transport.APC superfamily.AAAP family.amino acid transporter (AAP)'
'24.2.3.4.1'	VaccDscaff25-augustus-gene-211.24	55.5358	54.2102	50.1503	7.99169	8.78088	8.55035	-2.99006	0	0	Down	'Solute transport.carrier-mediated transport.APC superfamily.AAAP family.amino acid transporter (AAP)'
'24.2.3.4.1'	VaccDscaff3-augustus-gene-242.34	25.4258	22.7639	24.7196	4.11422	3.67028	4.02379	-2.95577	8.49e-192	7.59e-190	Down	'Solute transport.carrier-mediated transport.APC superfamily.AAAP family.amino acid transporter (AAP)'
'24.2.3.4.2'	VaccDscaff31-augustus-gene-331.18	0.669142	0.655839	0.748096	0.196044	0.198036	0.2148	-2.08678	7.21e-06	3.44e-05	Down	'Solute transport.carrier-mediated transport.APC superfamily.AAAP family.amino acid transporter (LHT)'
'24.2.3.4.2'	VaccDscaff32-augustus-gene-306.27	83.2742	86.1972	80.1837	8.95408	10.0336	8.52825	-3.51632	0	0	Down	'Solute transport.carrier-mediated transport.APC superfamily.AAAP family.amino acid transporter (LHT)'
'24.2.3.4.2'	VaccDscaff13-snap-gene-57.53	41.3065	49.8055	47.055	3.31873	4.37993	3.45911	-3.96411	4.72e-236	5.3e-234	Down	'Solute transport.carrier-mediated transport.APC superfamily.AAAP family.amino acid transporter (LHT)'
'24.2.3.4.2'	VaccDscaff30-augustus-gene-312.21	48.5863	50.5276	47.4913	5.98627	4.12323	4.67953	-3.64052	6.12e-200	5.7e-198	Down	'Solute transport.carrier-mediated transport.APC superfamily.AAAP family.amino acid transporter (LHT)'
'24.2.3.4.7'	VaccDscaff7-augustus-gene-361.39	45.0382	46.7421	45.0135	3.3175	3.16368	2.68804	-4.23709	0	0	Down	'Solute transport.carrier-mediated transport.APC superfamily.AAAP family.solute transporter (AAAP)'
'24.2.3.4.7'	VaccDscaff18-augustus-gene-335.22	149.546	139.019	137.923	9.10613	9.91545	9.36547	-4.24236	0	0	Down	'Solute transport.carrier-mediated transport.APC superfamily.AAAP family.solute transporter (AAAP)'
'24.2.3.4.7'	VaccDscaff25-processed-gene-79.1	5.75174	6.9071	5.21408	30.1598	30.8556	32.5979	2.05537	2.13e-69	7.65e-68	Up	'Solute transport.carrier-mediated transport.APC superfamily.AAAP family.solute transporter (AAAP)'
'24.2.3.4.7'	VaccDscaff16-snap-gene-63.43	157.848	146.082	142.822	11.1275	10.9201	11.9116	-4.0477	0	0	Down	'Solute transport.carrier-mediated transport.APC superfamily.AAAP family.solute transporter (AAAP)'
'24.2.3.4.7'	VaccDscaff23-snap-gene-293.28	5.35063	4.94877	4.90182	0.994836	1.06461	1.14068	-2.57086	2.28e-48	6.13e-47	Down	'Solute transport.carrier-mediated transport.APC superfamily.AAAP family.solute transporter (AAAP)'
'24.2.3.4.7'	VaccDscaff12-snap-gene-120.26	1.72697	1.70531	1.81052	0.24121	0.47318	0.597303	-2.30474	1.55e-11	1.29e-10	Down	'Solute transport.carrier-mediated transport.APC superfamily.AAAP family.solute transporter (AAAP)'
'24.2.3.6'	VaccDscaff44-snap-gene-89.29	2.40918	2.16377	2.17058	0.303938	0.11285	0.204824	-3.75643	8.43e-31	1.57e-29	Down	'Solute transport.carrier-mediated transport.APC superfamily.borate transporter (BOR)'
'24.2.4.1.1'	VaccDscaff734-processed-gene-0.1	0.191775	0.267013	0.405974	1.72383	1.60763	1.37967	2.11231	6.11e-07	3.34e-06	Up	'Solute transport.carrier-mediated transport.MOP superfamily.MATE family.metabolite transporter (DTX)'
'24.2.4.1.1'	VaccDscaff35-snap-gene-82.35	2.441	2.21424	2.67576	0.968946	0.68322	0.498119	-2.09796	1.37e-13	1.31e-12	Down	'Solute transport.carrier-mediated transport.MOP superfamily.MATE family.metabolite transporter (DTX)'
'24.2.4.1.2'	VaccDscaff14-augustus-gene-378.20	3.79991	3.02613	2.36408	0.754802	1.39831	0.727271	-2.00592	5.72e-11	4.57e-10	Down	'Solute transport.carrier-mediated transport.MOP superfamily.MATE family.metabolite transporter (EDS5)'
'24.2.5.2.2'	VaccDscaff27-augustus-gene-1.22	0.772797	0.860889	0.540557	0.268475	0	0.232438	-2.41815	0.00127161	0.00411128	Down	'Solute transport.carrier-mediated transport.BART superfamily.AEC family.auxin transporter (PILS)'
'24.2.5.2.2'	VaccDscaff12-snap-gene-18.50	2.90061	2.41982	2.56205	0.840952	0.577737	0.819446	-2.13722	5.79e-15	6.03e-14	Down	'Solute transport.carrier-mediated transport.BART superfamily.AEC family.auxin transporter (PILS)'
'24.2.5.2.2'	VaccDscaff23-snap-gene-55.28	1.62005	1.16718	0.894405	0.340799	0.512628	0.243	-2.07206	2.33e-06	1.18e-05	Down	'Solute transport.carrier-mediated transport.BART superfamily.AEC family.auxin transporter (PILS)'
'24.2.5.2.2'	VaccDscaff23-augustus-gene-366.26	0.622086	1.34494	0.698886	0.133954	0.097404	0.380416	-2.39977	2.12e-05	9.44e-05	Down	'Solute transport.carrier-mediated transport.BART superfamily.AEC family.auxin transporter (PILS)'
'24.2.5.2.2'	VaccDscaff12-augustus-gene-29.28	2.24584	2.30001	2.46374	0.235861	0.367981	0.454323	-3.01937	9.72e-27	1.62e-25	Down	'Solute transport.carrier-mediated transport.BART superfamily.AEC family.auxin transporter (PILS)'
'24.2.5.2.2'	NewGene_10481	3.10584	4.3363	3.80969	1.7961	0.945845	0.661294	-2.04106	6.08e-07	3.33e-06	Down	'Solute transport.carrier-mediated transport.BART superfamily.AEC family.auxin transporter (PILS)'
'24.2.6.1'	VaccDscaff5-snap-gene-25.42	1.18376	0.740292	1.04247	0.298642	0.435719	0.204641	-2.00376	3.74e-05	0.000160311	Down	'Solute transport.carrier-mediated transport.TOC superfamily.sugar efflux transporter (SWEET)'
'24.2.6.1'	VaccDscaff11-augustus-gene-127.21	2.8909	1.23415	1.4908	0.636254	0.450247	0.594663	-2.05461	5.76e-06	2.78e-05	Down	'Solute transport.carrier-mediated transport.TOC superfamily.sugar efflux transporter (SWEET)'
'24.2.6.1'	VaccDscaff15-augustus-gene-119.25	1.93706	2.40537	1.67744	0.881567	0.193005	0.643932	-2.1063	1.35e-05	6.18e-05	Down	'Solute transport.carrier-mediated transport.TOC superfamily.sugar efflux transporter (SWEET)'
'24.2.7.1.1'	VaccDscaff112-augustus-gene-3.57	1.37046	1.11702	0.957851	0.659437	0.254641	0.08822	-2.10381	0.000134928	0.000526703	Down	'Solute transport.carrier-mediated transport.IT superfamily.DASS family.di-/tricarboxylate transporter (TDT)'
'24.2.7.1.1'	VaccDscaff176-augustus-gene-1.69	0.969309	1.26142	1.42098	0.381823	0.188627	0.256115	-2.46275	4.36e-12	3.79e-11	Down	'Solute transport.carrier-mediated transport.IT superfamily.DASS family.di-/tricarboxylate transporter (TDT)'
'24.2.7.4'	VaccDscaff4-augustus-gene-319.21	5.03572	3.9654	3.77494	0.455156	0.485017	0.363015	-3.62295	5.76e-63	1.94e-61	Down	'Solute transport.carrier-mediated transport.IT superfamily.phosphate transporter (PHO)'
'24.2.7.4'	VaccDscaff36-augustus-gene-125.26	3.32051	3.74872	2.74723	0.688787	0.424736	0.547566	-2.8826	4.31e-34	8.76e-33	Down	'Solute transport.carrier-mediated transport.IT superfamily.phosphate transporter (PHO)'
'24.2.7.4'	VaccDscaff28-snap-gene-240.31	0.138193	0.327766	0.293312	1.17958	2.30513	1.55739	2.39483	3.19e-09	2.22e-08	Up	'Solute transport.carrier-mediated transport.IT superfamily.phosphate transporter (PHO)'
'24.2.7.4'	VaccDscaff9-augustus-gene-294.26	1.97324	2.38662	2.90991	0.306446	0.183696	0.354833	-3.38855	5.18e-30	9.46e-29	Down	'Solute transport.carrier-mediated transport.IT superfamily.phosphate transporter (PHO)'
'24.2.7.4'	VaccDscaff35-augustus-gene-225.25	0.815211	0.980912	0.810647	0.059587	0.168077	0.22697	-2.82331	7.28e-11	5.77e-10	Down	'Solute transport.carrier-mediated transport.IT superfamily.phosphate transporter (PHO)'
'24.2.7.4'	VaccDscaff4-augustus-gene-318.23	1.72693	1.73069	0.938914	0.068636	0.166447	0.110252	-3.99559	5.56e-23	8.19e-22	Down	'Solute transport.carrier-mediated transport.IT superfamily.phosphate transporter (PHO)'
'24.2.7.4'	NewGene_630	2.2458	1.98977	2.38803	0.518408	0.289243	0.592665	-2.62231	1.49e-13	1.42e-12	Down	'Solute transport.carrier-mediated transport.IT superfamily.phosphate transporter (PHO)'
'24.2.9.1.2'	VaccDscaff18-augustus-gene-111.47	2.37894	2.27553	1.79606	0.716968	0.47294	0.688413	-2.1036	8.76e-19	1.11e-17	Down	'Solute transport.carrier-mediated transport.CDF superfamily.CaCA family.cation:calcium cation exchanger (CCX)'
'24.2.9.1.2'	VaccDscaff16-augustus-gene-272.35	1.19605	1.31045	1.01699	0.308931	0.30158	0.382802	-2.13083	2.85e-13	2.67e-12	Down	'Solute transport.carrier-mediated transport.CDF superfamily.CaCA family.cation:calcium cation exchanger (CCX)'
'24.2.9.1.2'	VaccDscaff29-processed-gene-284.2	0.120504	0.106418	0.161243	0.548197	1.02024	0.767412	2.17406	4.36e-05	0.000184973	Up	'Solute transport.carrier-mediated transport.CDF superfamily.CaCA family.cation:calcium cation exchanger (CCX)'
'24.2.9.1.4'	VaccDscaff5-augustus-gene-393.32	2.28402	2.81331	1.91555	0.662254	0.650256	0.526569	-2.26148	4.67e-18	5.7e-17	Down	'Solute transport.carrier-mediated transport.CDF superfamily.CaCA family.cation exchanger (NCL/EF-CAX)'
'24.2.9.1.4'	VaccDscaff1241-snap-gene-0.4	115.653	68.4781	101.847	20.3127	20.1518	11.7293	-2.78224	2.38e-16	2.68e-15	Down	'Solute transport.carrier-mediated transport.CDF superfamily.CaCA family.cation exchanger (NCL/EF-CAX)'
'24.2.9.1.4'	VaccDscaff10-augustus-gene-28.26	2.32604	2.39921	2.2637	0.620711	0.291041	0.897675	-2.26322	3.69e-11	2.99e-10	Down	'Solute transport.carrier-mediated transport.CDF superfamily.CaCA family.cation exchanger (NCL/EF-CAX)'
'24.2.9.1.4'	VaccDscaff1423-snap-gene-0.8	163.393	160.7	160.022	20.5847	22.1271	20.238	-3.27696	0	0	Down	'Solute transport.carrier-mediated transport.CDF superfamily.CaCA family.cation exchanger (NCL/EF-CAX)'
'24.3.1.3'	VaccDscaff11-augustus-gene-326.27	3.0069	2.93704	2.45657	0.822997	0.455156	0.629757	-2.46807	2.7e-15	2.86e-14	Down	'Solute transport.channels.MIP family.tonoplast intrinsic protein (TIP)'
'24.3.1.5'	VaccDscaff30-augustus-gene-99.17	0.159974	0.101025	0.241074	2.24925	1.65979	2.95635	3.38247	1.06e-13	1.02e-12	Up	'Solute transport.channels.MIP family.X-intrinsic protein (XIP)'
'24.3.1.5'	VaccDscaff32-processed-gene-104.14	0.386264	0	0.242682	1.67796	1.78118	1.57003	2.60051	0.000271661	0.00100534	Up	'Solute transport.channels.MIP family.X-intrinsic protein (XIP)'
'24.3.14'	VaccDscaff17-augustus-gene-379.30	16.5772	17.8593	17.4335	1.82546	1.68982	1.99166	-3.5595	3.16e-290	4.6e-288	Down	'Solute transport.channels.calcium-dependent anion channel (Ca-ClC)'
'24.3.14'	VaccDscaff34-augustus-gene-24.30	29.9769	31.2533	29.449	2.53744	2.02699	1.99899	-4.12136	0	0	Down	'Solute transport.channels.calcium-dependent anion channel (Ca-ClC)'
'24.3.15.1'	VaccDscaff30-augustus-gene-221.27	2.50719	2.63493	1.78928	0.23189	0.406255	0.237817	-3.30177	6.98e-18	8.43e-17	Down	'Solute transport.channels.MCU calcium uniporter complex.channel component MCU'
'24.3.15.1'	VaccDscaff13-augustus-gene-151.21	3.77856	3.23576	3.15017	0.756977	0.619085	0.979301	-2.41508	1.5e-19	1.96e-18	Down	'Solute transport.channels.MCU calcium uniporter complex.channel component MCU'
'24.3.15.1'	VaccDscaff43-augustus-gene-72.24	11.4575	11.5699	10.7891	0.913824	0.275823	0.553033	-4.59682	6.29e-74	2.39e-72	Down	'Solute transport.channels.MCU calcium uniporter complex.channel component MCU'
'24.3.15.1'	VaccDscaff47-augustus-gene-126.40	8.47219	8.9954	7.70973	0.694703	0.735987	0.538223	-4.00746	1.72e-89	7.61e-88	Down	'Solute transport.channels.MCU calcium uniporter complex.channel component MCU'
'24.3.15.1'	VaccDscaff23-augustus-gene-336.23	2.78365	2.38984	3.22627	15.1901	17.0369	14.9326	2.15193	1.34e-45	3.42e-44	Up	'Solute transport.channels.MCU calcium uniporter complex.channel component MCU'
'24.3.15.1'	VaccDscaff46-augustus-gene-151.34	10.2086	12.028	10.6977	1.31654	0.764558	0.737966	-3.88137	3.56e-74	1.36e-72	Down	'Solute transport.channels.MCU calcium uniporter complex.channel component MCU'
'24.3.15.1'	VaccDscaff22-augustus-gene-304.34	42.833	47.6695	42.584	2.6473	2.14052	2.6404	-4.48675	0	0	Down	'Solute transport.channels.MCU calcium uniporter complex.channel component MCU'
'24.3.15.1'	VaccDscaff40-augustus-gene-6.23	1.46969	1.31873	1.85424	8.14257	9.36658	8.85243	2.16925	3.85e-35	8.01e-34	Up	'Solute transport.channels.MCU calcium uniporter complex.channel component MCU'
'24.3.15.1'	VaccDscaff32-augustus-gene-212.34	3.32223	3.86135	3.0915	0.190864	0.392311	0.333465	-3.76774	7.12e-32	1.36e-30	Down	'Solute transport.channels.MCU calcium uniporter complex.channel component MCU'
'24.3.2.4'	VaccDscaff19-augustus-gene-56.71	3.07671	3.95773	3.81233	17.4436	17.56	20.8495	2.03615	1.81e-39	4.13e-38	Up	'Solute transport.channels.VIC superfamily.cyclic nucleotide-gated cation channel (CNGC)'
'24.3.2.4'	VaccDscaff13-augustus-gene-181.25	0.212552	0.197277	0.09184	1.46275	1.60096	1.22676	2.64567	1.3e-08	8.56e-08	Up	'Solute transport.channels.VIC superfamily.cyclic nucleotide-gated cation channel (CNGC)'
'24.3.2.4'	VaccDscaff28-augustus-gene-340.31	1.70674	1.85497	1.3751	0.483775	0.282755	0.340017	-2.4752	1.92e-17	2.28e-16	Down	'Solute transport.channels.VIC superfamily.cyclic nucleotide-gated cation channel (CNGC)'
'24.3.2.4'	VaccDscaff42-augustus-gene-105.23	0.171823	0.328478	0	0.969108	0.875603	1.00671	2.15415	0.00331275	0.00967919	Up	'Solute transport.channels.VIC superfamily.cyclic nucleotide-gated cation channel (CNGC)'
'24.3.4.2'	VaccDscaff5-augustus-gene-193.43	29.7287	28.7143	27.991	5.10023	5.33721	5.09714	-2.80916	1.31e-205	1.26e-203	Down	'Solute transport.channels.AMT family.ammonium transporter (AMT2/3)'
'24.3.4.2'	VaccDscaff195-augustus-gene-1.49	6.55994	6.91625	7.74504	0.435913	0.507668	0.670057	-4.0164	2.24e-69	8.01e-68	Down	'Solute transport.channels.AMT family.ammonium transporter (AMT2/3)'
'24.3.4.2'	VaccDscaff165-snap-gene-1.38	33.9981	32.3174	31.7905	4.7848	5.24868	6.29301	-2.91291	3.58e-157	2.65e-155	Down	'Solute transport.channels.AMT family.ammonium transporter (AMT2/3)'
'24.3.4.2'	VaccDscaff1-augustus-gene-236.29	87.0615	76.5583	80.3416	9.47083	10.3719	8.19903	-3.45682	5.48e-269	7.21e-267	Down	'Solute transport.channels.AMT family.ammonium transporter (AMT2/3)'
'24.3.5'	VaccDscaff32-augustus-gene-70.21	0.140581	0	0.012022	0.701186	0.850405	0.708348	3.42836	1.61e-05	7.3e-05	Up	'Solute transport.channels.mechanosensitive ion channel (MSL)'
'24.3.5'	VaccDscaff12-augustus-gene-5.23	9.17	12.1831	9.2701	1.40668	1.18973	1.28429	-3.30937	2.04e-103	1.03e-101	Down	'Solute transport.channels.mechanosensitive ion channel (MSL)'
'24.3.5'	VaccDscaff12-augustus-gene-42.33	4.80861	5.45355	4.5436	0.557066	0.499712	0.38492	-3.69451	2.95e-84	1.24e-82	Down	'Solute transport.channels.mechanosensitive ion channel (MSL)'
'24.3.9'	VaccDscaff4-augustus-gene-277.25	0.03165	0.07029	0.021205	1.59505	1.01689	1.54025	4.73507	3.21e-18	3.95e-17	Up	'Solute transport.channels.ligand-gated cation channel (GLR)'
'24.4.2'	VaccDscaff12-augustus-gene-13.25	4.71552	2.05465	2.38253	0.389277	0.57977	0.887776	-2.62083	4.51e-09	3.1e-08	Down	'Solute transport.porins.outer membrane porin (OEP21)'

## Sheet: S6
Supplementary Table S6. DEGs enriched in the external stimuli response pathway.
MapMan BIN Code	ID	CK1	CK2	CK3	PI1	PI2	PI3	log2(Fold change)	pvalue	padj	Type	Functional Classification
'26.1.2.2.4'	VaccDscaff22-augustus-gene-302.27	0.786979	0.752092	0.669432	4.30531	5.04246	4.36326	2.28717	1.15e-28	2.02e-27	Up	'External stimuli response.light.UV-A/blue light.phototropin-mediated photoperception.phototropin signalling factor (RPT2)'
'26.10.1.1'	VaccDscaff4-processed-gene-181.0	5.67903	5.62291	4.93743	0.936033	1.07482	0.970808	-2.77281	5.07e-52	1.46e-50	Down	'External stimuli response.symbiont.common symbiotic signalling pathway (CSSP).LysM receptor kinase (NFR1/LYK3)'
'26.10.1.1'	VaccDscaff35-processed-gene-90.10	10.6135	12.1936	10.4826	1.57671	1.56299	1.65458	-3.1226	1.34e-105	6.89e-104	Down	'External stimuli response.symbiont.common symbiotic signalling pathway (CSSP).LysM receptor kinase (NFR1/LYK3)'
'26.10.1.1'	VaccDscaff9-processed-gene-135.3	23.3381	22.4532	21.1364	4.03655	3.35085	2.84142	-3.04582	1.49e-115	8.31e-114	Down	'External stimuli response.symbiont.common symbiotic signalling pathway (CSSP).LysM receptor kinase (NFR1/LYK3)'
'26.10.1.11'	VaccDscaff28-snap-gene-182.24	8.69559	9.25358	9.13961	1.48062	1.29445	1.76839	-2.89284	5.93e-74	2.25e-72	Down	'External stimuli response.symbiont.common symbiotic signalling pathway (CSSP).infection-specific kinase (RINRK)'
'26.10.1.6.2'	VaccDscaff37-processed-gene-114.1	0.139225	0.379271	0.248737	2.63458	3.84372	5.03547	3.58333	7.45e-19	9.46e-18	Up	'External stimuli response.symbiont.common symbiotic signalling pathway (CSSP).NSP1-NSP2 nodulation initiation complex.component NSP2'
'26.10.1.6.2'	VaccDscaff6-processed-gene-213.0	0	0.058295	0.042774	0.424662	0.809078	1.10563	4.20769	1.63e-08	1.06e-07	Up	'External stimuli response.symbiont.common symbiotic signalling pathway (CSSP).NSP1-NSP2 nodulation initiation complex.component NSP2'
'26.10.1.6.2'	VaccDscaff37-processed-gene-122.5	0.168472	0.068422	0.040235	1.83629	1.36891	1.30118	3.56933	4.94e-15	5.15e-14	Up	'External stimuli response.symbiont.common symbiotic signalling pathway (CSSP).NSP1-NSP2 nodulation initiation complex.component NSP2'
'26.10.1.6.2'	vaccdscaff702-processed-gene-0.2	5.23118	4.26569	2.98735	0.404157	0.072059	0.350761	-4.17604	7.48e-25	1.18e-23	Down	'External stimuli response.symbiont.common symbiotic signalling pathway (CSSP).NSP1-NSP2 nodulation initiation complex.component NSP2'
'26.10.1.7'	VaccDscaff881-processed-gene-0.1	28.9894	29.2361	28.5298	4.67225	5.00863	5.27536	-2.86472	1.23e-284	1.75e-282	Down	'External stimuli response.symbiont.common symbiotic signalling pathway (CSSP).transcription factor (ERN1)'
'26.10.1.8'	VaccDscaff20-processed-gene-357.8	1.04335	0.893674	0.721398	6.66887	4.81569	4.73404	2.24051	4.78e-12	4.14e-11	Up	'External stimuli response.symbiont.common symbiotic signalling pathway (CSSP).transcription factor (NIN)'
'26.11.1.1'	VaccDscaff2-processed-gene-103.9	0.534647	0.101413	0.220464	1.68963	1.62791	1.97399	2.23296	0.000140735	0.000547379	Up	'External stimuli response.virus.virus movement.plasmodesmal protein (PDLP)'
'26.11.1.1'	VaccDscaff14-processed-gene-122.4	1.03263	1.34612	1.057	8.15901	5.73026	5.216	2.14111	9.5e-12	8.05e-11	Up	'External stimuli response.virus.virus movement.plasmodesmal protein (PDLP)'
'26.11.1.1'	VaccDscaff3-processed-gene-318.1	0.191775	0.267013	0.405974	1.72383	1.60763	1.37967	2.11231	6.11e-07	3.34e-06	Up	'External stimuli response.virus.virus movement.plasmodesmal protein (PDLP)'
'26.2.1.1'	VaccDscaff734-processed-gene-0.1	104.674	111.781	86.2184	13.4742	10.963	16.5936	-3.2128	1.21e-125	7.22e-124	Down	'External stimuli response.carbon dioxide.sensing and signalling.bicarbonate signal transducer (RHC1)'
'26.4.3.3'	VaccDscaff90-augustus-gene-1.19	76.3444	64.2502	88.5158	9.00083	12.2248	10.3274	-3.19295	4.01e-130	2.5e-128	Down	'External stimuli response.temperature.cold response.cold-responsive protein kinase (CRPK)'
'26.4.3.3'	VaccDscaff6-augustus-gene-10.19	92.9541	91.4813	92.2362	16.4232	16.4956	12.8057	-2.93093	6.5e-184	5.55e-182	Down	'External stimuli response.temperature.cold response.cold-responsive protein kinase (CRPK)'
'26.4.3.3'	VaccDscaff6-augustus-gene-30.22	4.54919	4.11098	3.93953	1.05614	0.801495	0.717989	-2.61318	2.29e-18	2.83e-17	Down	'External stimuli response.temperature.cold response.cold-responsive protein kinase (CRPK)'
'26.4.3.4.2'	VaccDscaff26-processed-gene-69.14	74.8851	74.7852	79.0368	1.50326	2.22977	2.43982	-5.5163	9.47e-302	1.44e-299	Down	'External stimuli response.temperature.cold response.ICE-CBF cold acclimation transcriptional cascade.transcription factor (CBF/DREB1)'
'26.4.3.4.2'	VaccDscaff26-processed-gene-69.10	20.0912	20.1285	23.2711	1.63864	2.2811	2.1056	-3.71766	1.47e-87	6.35e-86	Down	'External stimuli response.temperature.cold response.ICE-CBF cold acclimation transcriptional cascade.transcription factor (CBF/DREB1)'
'26.4.3.4.2'	VaccDscaff21-processed-gene-70.3	123.019	125.092	125.443	6.90516	6.2338	6.04323	-4.61972	0	0	Down	'External stimuli response.temperature.cold response.ICE-CBF cold acclimation transcriptional cascade.transcription factor (CBF/DREB1)'
'26.4.3.4.2'	VaccDscaff21-processed-gene-70.1	160.53	156.962	158.398	25.826	28.0115	21.8196	-2.98648	2.13e-232	2.36e-230	Down	'External stimuli response.temperature.cold response.ICE-CBF cold acclimation transcriptional cascade.transcription factor (CBF/DREB1)'
'26.4.3.4.2'	VaccDscaff33-snap-gene-267.37	226.524	225.314	223.43	7.5103	7.12432	7.2963	-5.27547	0	0	Down	'External stimuli response.temperature.cold response.ICE-CBF cold acclimation transcriptional cascade.transcription factor (CBF/DREB1)'
'26.4.3.4.2'	VaccDscaff33-snap-gene-267.38	17.5385	16.3285	18.2279	3.79308	2.90786	2.89783	-2.77438	2.1e-53	6.17e-52	Down	'External stimuli response.temperature.cold response.ICE-CBF cold acclimation transcriptional cascade.transcription factor (CBF/DREB1)'
'26.4.3.4.2'	VaccDscaff21-processed-gene-70.2	86.976	85.1635	81.8921	1.68327	1.2335	1.09313	-6.31628	0	0	Down	'External stimuli response.temperature.cold response.ICE-CBF cold acclimation transcriptional cascade.transcription factor (CBF/DREB1)'
'26.4.3.4.2'	VaccDscaff21-processed-gene-70.10	31.2867	29.3025	35.664	5.40923	3.75801	4.04273	-3.19667	2e-79	8.01e-78	Down	'External stimuli response.temperature.cold response.ICE-CBF cold acclimation transcriptional cascade.transcription factor (CBF/DREB1)'
'26.4.3.4.2'	VaccDscaff33-processed-gene-267.4	54.6275	52.8655	55.4698	3.06569	2.9323	2.80952	-4.53894	1.25e-246	1.51e-244	Down	'External stimuli response.temperature.cold response.ICE-CBF cold acclimation transcriptional cascade.transcription factor (CBF/DREB1)'
'26.4.3.4.2'	VaccDscaff29-snap-gene-70.37	12.5875	10.4631	11.0316	2.97995	2.4248	3.89855	-2.19274	2.3e-23	3.44e-22	Down	'External stimuli response.temperature.cold response.ICE-CBF cold acclimation transcriptional cascade.transcription factor (CBF/DREB1)'
'26.4.3.4.2'	VaccDscaff29-processed-gene-70.6	176.505	161.652	176.969	15.5122	7.72067	17.5641	-3.98926	1.12e-31	2.13e-30	Down	'External stimuli response.temperature.cold response.ICE-CBF cold acclimation transcriptional cascade.transcription factor (CBF/DREB1)'
'26.4.3.4.2'	VaccDscaff29-processed-gene-70.5	31.525	32.752	35.0171	2.72457	2.80535	2.90084	-3.87555	6.17e-149	4.37e-147	Down	'External stimuli response.temperature.cold response.ICE-CBF cold acclimation transcriptional cascade.transcription factor (CBF/DREB1)'
'26.4.3.4.2'	VaccDscaff26-processed-gene-69.3	160.44	163.092	154.493	15.5243	17.9805	18.5144	-3.52811	0	0	Down	'External stimuli response.temperature.cold response.ICE-CBF cold acclimation transcriptional cascade.transcription factor (CBF/DREB1)'
'26.4.3.4.2'	VaccDscaff26-processed-gene-69.1	2.09327	1.81821	1.8203	10.7038	10.7476	10.1248	2.11752	9.97e-44	2.46e-42	Up	'External stimuli response.temperature.cold response.ICE-CBF cold acclimation transcriptional cascade.transcription factor (CBF/DREB1)'
'26.6.2.1'	VaccDscaff41-processed-gene-219.6	3.04992	3.38466	2.85509	16.6064	17.8195	12.8274	2.01289	2.53e-33	5.04e-32	Up	'External stimuli response.salinity.gibberellin-abscisic acid signalling pathways crosstalk.transcription factor (DELLA)'
'26.6.2.1'	VaccDscaff23-processed-gene-22.0	3.82203	3.10518	3.45553	19.9627	20.5811	25.1718	2.32245	2.75e-63	9.32e-62	Up	'External stimuli response.salinity.gibberellin-abscisic acid signalling pathways crosstalk.transcription factor (DELLA)'
'26.6.2.1'	VaccDscaff680-processed-gene-0.0	0.622415	1.0147	0.95434	5.60729	6.24348	5.81918	2.42736	1.97e-16	2.22e-15	Up	'External stimuli response.salinity.gibberellin-abscisic acid signalling pathways crosstalk.transcription factor (DELLA)'
'26.6.2.2'	VaccDscaff10-augustus-gene-39.35	0.758607	0.866107	0.82581	7.64863	5.8658	4.99308	2.56848	1.8e-18	2.25e-17	Up	'External stimuli response.salinity.gibberellin-abscisic acid signalling pathways crosstalk.ubiquitin protein ligase (XERICO)'
'26.6.2.2'	VaccDscaff8-augustus-gene-46.28	2.64891	3.3174	4.27377	0.390636	0	0.465037	-3.8148	3.5e-10	2.63e-09	Down	'External stimuli response.salinity.gibberellin-abscisic acid signalling pathways crosstalk.ubiquitin protein ligase (XERICO)'
'26.7.1.1'	VaccDscaff5-snap-gene-152.11	0.328967	0.330011	0.397885	1.95968	2.02125	2.45988	2.25131	1.82e-15	1.95e-14	Up	'External stimuli response.toxic compounds.heavy metal.metallothionein'
'26.9.1.1.1.2'	VaccDscaff17-snap-gene-122.34	77.4155	79.3856	81.7814	22.1566	23.3095	23.2213	-2.12859	1.92e-277	2.62e-275	Down	'External stimuli response.pathogen.pattern-triggered immunity (PTI) network.bacterial elicitor response.FLS2-BAK1 flagellin receptor complex.co-receptor kinase component (BAK1)'
'26.9.1.1.1.3'	VaccDscaff15-augustus-gene-323.32	0.814341	0.851224	0.624657	0.069199	0.149574	0.084494	-3.18984	3.77e-11	3.05e-10	Down	'External stimuli response.pathogen.pattern-triggered immunity (PTI) network.bacterial elicitor response.FLS2-BAK1 flagellin receptor complex.dynamically associated protein kinase (BIK1)'
'26.9.1.2.1.2'	VaccDscaff8-augustus-gene-83.26	19.0764	17.3334	17.412	5.29167	5.9455	4.89209	-2.0737	5.67e-81	2.3e-79	Down	'External stimuli response.pathogen.pattern-triggered immunity (PTI) network.fungal elicitor response.CERK1-LYK5 chitin receptor complex.component CERK1'
'26.9.1.2.3'	VaccDscaff36-snap-gene-198.16	4.13055	3.97461	3.53534	0.639265	0.530193	0.406288	-3.2208	1.76e-56	5.39e-55	Down	'External stimuli response.pathogen.pattern-triggered immunity (PTI) network.fungal elicitor response.protein kinase (PBL27/RLCK185)'
'26.9.1.3.1'	VaccDscaff9-snap-gene-330.36	12.0654	10.6422	10.8557	1.21542	1.6446	1.52821	-3.2638	4.64e-152	3.36e-150	Down	'External stimuli response.pathogen.pattern-triggered immunity (PTI) network.nematode elicitor response.receptor protein kinase (NILR)'
'26.9.1.3.1'	VaccDscaff36-augustus-gene-87.21	6.50659	6.47662	5.84827	0.883001	0.83783	0.82163	-3.22175	4.6e-112	2.49e-110	Down	'External stimuli response.pathogen.pattern-triggered immunity (PTI) network.nematode elicitor response.receptor protein kinase (NILR)'
'26.9.1.3.1'	VaccDscaff35-augustus-gene-262.27	17.1479	16.7827	16.7154	1.44633	1.58242	1.35016	-3.86753	0	0	Down	'External stimuli response.pathogen.pattern-triggered immunity (PTI) network.nematode elicitor response.receptor protein kinase (NILR)'
'26.9.1.3.1'	VaccDscaff4-augustus-gene-354.32	13.9564	15.3034	14.2299	2.70164	3.02327	3.04532	-2.63784	1.43e-143	9.8e-142	Down	'External stimuli response.pathogen.pattern-triggered immunity (PTI) network.nematode elicitor response.receptor protein kinase (NILR)'
'26.9.2.1.1'	VaccDscaff52-augustus-gene-3.38	1.61531	1.85343	1.74065	0.410206	0.305538	0.399765	-2.50801	1.07e-17	1.28e-16	Down	'External stimuli response.pathogen.effector-triggered immunity (ETI) network.TNL-mediated effector-triggered immunity.effector receptor (NLR)'
'26.9.2.1.1'	VaccDscaff2-snap-gene-386.48	9.18417	9.66723	7.98211	1.43655	1.64089	1.55866	-2.86431	5.62e-100	2.75e-98	Down	'External stimuli response.pathogen.effector-triggered immunity (ETI) network.TNL-mediated effector-triggered immunity.effector receptor (NLR)'
'26.9.2.1.1'	VaccDscaff6-augustus-gene-124.47	5.7025	6.76219	6.12838	1.24195	1.41516	1.3543	-2.5395	1.48e-84	6.23e-83	Down	'External stimuli response.pathogen.effector-triggered immunity (ETI) network.TNL-mediated effector-triggered immunity.effector receptor (NLR)'
'26.9.2.1.1'	VaccDscaff44-augustus-gene-101.29	3.57027	3.37497	3.08522	0.537901	0.540298	0.551943	-2.95141	1.7e-49	4.67e-48	Down	'External stimuli response.pathogen.effector-triggered immunity (ETI) network.TNL-mediated effector-triggered immunity.effector receptor (NLR)'
'26.9.2.1.1'	VaccDscaff37-augustus-gene-46.38	57.8175	60.0632	58.0474	2.89667	2.62101	2.28877	-4.83047	0	0	Down	'External stimuli response.pathogen.effector-triggered immunity (ETI) network.TNL-mediated effector-triggered immunity.effector receptor (NLR)'
'26.9.2.1.1'	VaccDscaff3-augustus-gene-27.21	25.7453	20.1807	21.8676	4.92902	3.87718	6.92822	-2.43378	5.12e-41	1.21e-39	Down	'External stimuli response.pathogen.effector-triggered immunity (ETI) network.TNL-mediated effector-triggered immunity.effector receptor (NLR)'
'26.9.2.2.2'	VaccDscaff47-augustus-gene-144.36	56.7213	64.4906	55.1117	14.369	18.2001	11.3568	-2.33909	7.18e-51	2.03e-49	Down	'External stimuli response.pathogen.effector-triggered immunity (ETI) network.RIN4-RPM1 immune signalling.regulatory factor (RIN4) guarded by RPM1/RPS2 activities'
'26.9.2.2.2'	VaccDscaff43-snap-gene-57.31	19.9412	21.181	20.7277	3.3982	3.39326	3.68179	-2.88608	9.18e-121	5.27e-119	Down	'External stimuli response.pathogen.effector-triggered immunity (ETI) network.RIN4-RPM1 immune signalling.regulatory factor (RIN4) guarded by RPM1/RPS2 activities'
'26.9.2.2.2'	VaccDscaff22-snap-gene-318.49	3.70964	4.16171	5.12005	0.887501	0.790595	0.243118	-3.08176	1.03e-15	1.12e-14	Down	'External stimuli response.pathogen.effector-triggered immunity (ETI) network.RIN4-RPM1 immune signalling.regulatory factor (RIN4) guarded by RPM1/RPS2 activities'
'26.9.2.2.3'	VaccDscaff13-augustus-gene-388.23	16.5701	14.6648	17.2444	2.25555	2.37019	2.72623	-3.04159	8.55e-97	4.04e-95	Down	'External stimuli response.pathogen.effector-triggered immunity (ETI) network.RIN4-RPM1 immune signalling.protein kinase (RIPK) targeted to RIN4'
'26.9.2.2.3'	VaccDscaff42-augustus-gene-215.26	7.9125	7.77693	8.42465	1.09597	1.35096	1.27553	-3.0162	3.69e-69	1.32e-67	Down	'External stimuli response.pathogen.effector-triggered immunity (ETI) network.RIN4-RPM1 immune signalling.protein kinase (RIPK) targeted to RIN4'
'26.9.2.2.3'	VaccDscaff30-augustus-gene-13.12	0.992503	0.868969	0.907764	0.038238	0.114784	0.093811	-3.63452	1.56e-11	1.3e-10	Down	'External stimuli response.pathogen.effector-triggered immunity (ETI) network.RIN4-RPM1 immune signalling.protein kinase (RIPK) targeted to RIN4'
'26.9.3.1.3'	VaccDscaff45-snap-gene-137.28	17.7769	20.3917	20.4092	4.09973	1.48133	3.78144	-2.97172	4.88e-12	4.23e-11	Down	'External stimuli response.pathogen.defense mechanisms.systemic acquired resistance (SAR).regulatory protein (CBP60/SARD)'
'26.9.3.1.3'	VaccDscaff13-processed-gene-194.23	47.6972	49.1485	44.0359	7.52851	16.8683	8.89328	-2.41442	1.42e-11	1.18e-10	Down	'External stimuli response.pathogen.defense mechanisms.systemic acquired resistance (SAR).regulatory protein (CBP60/SARD)'
'26.9.3.1.3'	VaccDscaff467-augustus-gene-0.25	17.9073	20.0659	17.5607	1.57058	1.90928	1.47578	-3.82016	8.36e-204	7.94e-202	Down	'External stimuli response.pathogen.defense mechanisms.systemic acquired resistance (SAR).regulatory protein (CBP60/SARD)'
'26.9.3.1.3'	VaccDscaff17-snap-gene-171.31	10.3255	11.7011	11.5681	0.746868	0.696754	0.862493	-4.17194	1.52e-131	9.56e-130	Down	'External stimuli response.pathogen.defense mechanisms.systemic acquired resistance (SAR).regulatory protein (CBP60/SARD)'
'26.9.3.1.3'	VaccDscaff42-augustus-gene-124.16	45.2245	50.1571	44.382	5.91505	4.59867	5.28019	-3.47564	1.57e-251	1.94e-249	Down	'External stimuli response.pathogen.defense mechanisms.systemic acquired resistance (SAR).regulatory protein (CBP60/SARD)'
'26.9.3.1.3'	VaccDscaff25-augustus-gene-325.43	14.17	14.8018	14.3521	1.14252	1.10495	0.980088	-4.07899	8.19e-231	8.98e-229	Down	'External stimuli response.pathogen.defense mechanisms.systemic acquired resistance (SAR).regulatory protein (CBP60/SARD)'
'26.9.3.1.3'	VaccDscaff34-processed-gene-110.4	22.1069	24.2475	20.5167	2.36489	2.47804	2.87649	-3.43961	4.43e-205	4.26e-203	Down	'External stimuli response.pathogen.defense mechanisms.systemic acquired resistance (SAR).regulatory protein (CBP60/SARD)'
'26.9.3.1.3'	VaccDscaff34-snap-gene-180.34	127.8	131.82	127.026	18.404	18.1207	19.7118	-3.11251	0	0	Down	'External stimuli response.pathogen.defense mechanisms.systemic acquired resistance (SAR).regulatory protein (CBP60/SARD)'
'26.9.3.1.3'	VaccDscaff2-augustus-gene-327.17	40.3402	41.5851	36.7092	6.47137	2.4628	7.22745	-3.20501	6.92e-13	6.33e-12	Down	'External stimuli response.pathogen.defense mechanisms.systemic acquired resistance (SAR).regulatory protein (CBP60/SARD)'
'26.9.3.1.3'	VaccDscaff76-augustus-gene-5.36	18.9499	19.6057	17.6255	2.07656	1.53127	1.49745	-3.79642	6.96e-173	5.62e-171	Down	'External stimuli response.pathogen.defense mechanisms.systemic acquired resistance (SAR).regulatory protein (CBP60/SARD)'
'26.9.3.1.3'	VaccDscaff45-snap-gene-136.33	8.75525	7.99291	8.68679	0.989151	0.921715	0.921284	-3.49279	2.55e-115	1.42e-113	Down	'External stimuli response.pathogen.defense mechanisms.systemic acquired resistance (SAR).regulatory protein (CBP60/SARD)'
'26.9.3.1.3'	VaccDscaff27-snap-gene-135.14	36.0825	36.3857	35.6358	4.9985	5.04282	6.1084	-3.06896	3e-258	3.83e-256	Down	'External stimuli response.pathogen.defense mechanisms.systemic acquired resistance (SAR).regulatory protein (CBP60/SARD)'
'26.9.3.1.3'	VaccDscaff14-augustus-gene-281.31	116.36	118.461	112.482	15.3383	14.7449	14.3295	-3.30023	0	0	Down	'External stimuli response.pathogen.defense mechanisms.systemic acquired resistance (SAR).regulatory protein (CBP60/SARD)'
'26.9.3.1.3'	VaccDscaff3-snap-gene-76.46	2.59813	2.79737	2.36837	0.32996	0.271729	0.349474	-3.34246	7.36e-45	1.84e-43	Down	'External stimuli response.pathogen.defense mechanisms.systemic acquired resistance (SAR).regulatory protein (CBP60/SARD)'
'26.9.3.1.3'	VaccDscaff27-augustus-gene-243.31	0.838202	0.853487	1.31489	0.14985	0.247338	0.269661	-2.47183	4.74e-08	2.94e-07	Down	'External stimuli response.pathogen.defense mechanisms.systemic acquired resistance (SAR).regulatory protein (CBP60/SARD)'
'26.9.3.1.4'	VaccDscaff20-snap-gene-65.41	5.04387	5.53976	5.59616	0.891375	0.492838	0.638613	-3.32157	8.7e-54	2.56e-52	Down	'External stimuli response.pathogen.defense mechanisms.systemic acquired resistance (SAR).disease resistance mediator (MLO2/6/12)'
'26.9.3.1.4'	VaccDscaff22-augustus-gene-264.26	0.584121	0.803436	0.595214	0	0.049784	0.06061	-4.36008	2.01e-11	1.66e-10	Down	'External stimuli response.pathogen.defense mechanisms.systemic acquired resistance (SAR).disease resistance mediator (MLO2/6/12)'
'26.9.3.1.4'	VaccDscaff43-augustus-gene-123.39	7.79878	9.57992	8.05387	0.721142	0.462657	0.460414	-4.27705	3.43e-91	1.54e-89	Down	'External stimuli response.pathogen.defense mechanisms.systemic acquired resistance (SAR).disease resistance mediator (MLO2/6/12)'
'26.9.3.1.4'	VaccDscaff47-augustus-gene-78.43	0.196842	0.249611	0.048176	2.03272	0.663405	0.601671	2.40786	6.49e-05	0.000267659	Up	'External stimuli response.pathogen.defense mechanisms.systemic acquired resistance (SAR).disease resistance mediator (MLO2/6/12)'
'26.9.3.1.5.1'	VaccDscaff14-processed-gene-323.14	14.2254	14.409	13.9317	2.23271	1.62763	2.3507	-3.10095	2.51e-110	1.34e-108	Down	'External stimuli response.pathogen.defense mechanisms.systemic acquired resistance (SAR).pipecolic acid metabolism.aminotransferase (ALD1)'
'26.9.3.3.1'	VaccDscaff34-augustus-gene-280.25	191.531	182.705	186.779	25.3876	25.5135	27.7211	-3.16614	0	0	Down	'External stimuli response.pathogen.defense mechanisms.WRKY33-dependent plant immunity.transcription factor (WRKY33)'
'26.9.3.3.1'	VaccDscaff22-augustus-gene-298.44	85.9183	82.9912	83.313	11.1648	10.9047	12.0462	-3.21577	0	0	Down	'External stimuli response.pathogen.defense mechanisms.WRKY33-dependent plant immunity.transcription factor (WRKY33)'
'26.9.3.3.1'	VaccDscaff43-augustus-gene-91.27	31.4694	30.1729	30.81	2.86733	3.04743	3.05818	-3.69373	0	0	Down	'External stimuli response.pathogen.defense mechanisms.WRKY33-dependent plant immunity.transcription factor (WRKY33)'
'26.9.3.3.1'	VaccDscaff27-augustus-gene-12.38	12.9022	12.2215	12.0511	2.91782	3.10511	2.59079	-2.44511	1.65e-89	7.32e-88	Down	'External stimuli response.pathogen.defense mechanisms.WRKY33-dependent plant immunity.transcription factor (WRKY33)'
'26.9.3.3.1'	VaccDscaff45-augustus-gene-55.32	20.8657	20.2666	21.0615	1.80529	1.97564	1.78182	-3.81927	3.55e-257	4.47e-255	Down	'External stimuli response.pathogen.defense mechanisms.WRKY33-dependent plant immunity.transcription factor (WRKY33)'
'26.9.3.3.1'	VaccDscaff17-augustus-gene-14.29	37.2396	31.6295	33.7715	8.11007	9.40563	8.38205	-2.32086	2.23e-131	1.4e-129	Down	'External stimuli response.pathogen.defense mechanisms.WRKY33-dependent plant immunity.transcription factor (WRKY33)'
'26.9.3.3.1'	VaccDscaff19-augustus-gene-368.29	75.5589	73.6779	75.4709	11.0385	12.046	10.948	-3.05726	0	0	Down	'External stimuli response.pathogen.defense mechanisms.WRKY33-dependent plant immunity.transcription factor (WRKY33)'
'26.9.3.3.1'	VaccDscaff47-augustus-gene-120.37	56.3967	54.0692	52.3011	7.44656	7.20821	7.67963	-3.19588	0	0	Down	'External stimuli response.pathogen.defense mechanisms.WRKY33-dependent plant immunity.transcription factor (WRKY33)'
'26.9.3.3.1'	VaccDscaff43-augustus-gene-79.16	108.839	101.625	101.269	26.1399	25.6137	27.0036	-2.31674	0	0	Down	'External stimuli response.pathogen.defense mechanisms.WRKY33-dependent plant immunity.transcription factor (WRKY33)'
'26.9.3.3.1'	VaccDscaff11-snap-gene-317.30	35.8802	34.9847	34.7994	9.09666	9.47022	9.73072	-2.23252	6.13e-280	8.47e-278	Down	'External stimuli response.pathogen.defense mechanisms.WRKY33-dependent plant immunity.transcription factor (WRKY33)'
'26.9.3.3.1'	VaccDscaff24-snap-gene-64.33	138.503	129.005	127.395	33.6407	35.1221	35.745	-2.25021	0	0	Down	'External stimuli response.pathogen.defense mechanisms.WRKY33-dependent plant immunity.transcription factor (WRKY33)'
'26.9.3.3.1'	VaccDscaff15-snap-gene-305.29	1.68411	2.19988	1.23977	0.197042	0.198331	0.130988	-3.56002	3.48e-12	3.05e-11	Down	'External stimuli response.pathogen.defense mechanisms.WRKY33-dependent plant immunity.transcription factor (WRKY33)'
'26.9.3.4'	VaccDscaff21-processed-gene-360.3	1.68411	2.19988	1.23977	0.197042	0.198331	0.130988	-3.56002	3.48e-12	3.05e-11	Down	'External stimuli response.pathogen.defense mechanisms.pathogen polygalacturonase inhibitor (PGIP)'

## Sheet: S7
Supplementary Table S7. DEGs enriched in the phytohormone action pathway.
MapMan BIN Code	ID	CK1	CK2	CK3	PI1	PI2	PI3	log2(Fold change)	pvalue	padj	Type	Functional Classification
'11.1.1.4'	VaccDscaff8-processed-gene-51.4	0.735095	0.65171	0.649855	3.73364	3.32448	3.65593	2.04113	3.15e-18	3.88e-17	Up	'Phytohormone action.abscisic acid.biosynthesis.neoxanthin cleavage protein'
'11.1.1.4'	VaccDscaff10-processed-gene-43.7	0.61382	0.839547	0.615335	4.03022	3.51474	4.09918	2.14953	7.04e-19	8.96e-18	Up	'Phytohormone action.abscisic acid.biosynthesis.neoxanthin cleavage protein'
'11.1.1.4'	VaccDscaff5-processed-gene-375.4	1.24964	1.55349	1.05822	7.65548	7.63021	8.0495	2.25371	7.72e-36	1.63e-34	Up	'Phytohormone action.abscisic acid.biosynthesis.neoxanthin cleavage protein'
'11.1.2.1.1.1'	VaccDscaff26-processed-gene-120.5	4.90243	4.74458	3.26377	0.234247	0.460233	0.679616	-3.45854	5.49e-16	6.06e-15	Down	'Phytohormone action.abscisic acid.perception and signalling.receptor activities.cytoplasm-localized receptor complex.receptor component PYL/RCAR'
'11.1.2.1.2'	VaccDscaff300-snap-gene-0.48	0.147715	0.167318	0.391797	2.0926	2.17463	1.65239	2.63852	8.8e-06	4.15e-05	Up	'Phytohormone action.abscisic acid.perception and signalling.receptor activities.recruitment factor (CAR)'
'11.1.2.1.2'	VaccDscaff13-augustus-gene-106.30	119.908	107.836	127.125	25.8	24.0485	21.8991	-2.63968	8.88e-166	6.96e-164	Down	'Phytohormone action.abscisic acid.perception and signalling.receptor activities.recruitment factor (CAR)'
'11.1.2.1.2'	VaccDscaff13-augustus-gene-106.32	7.78895	8.27878	8.3996	2.67348	2.0468	1.94076	-2.20916	2.44e-16	2.74e-15	Down	'Phytohormone action.abscisic acid.perception and signalling.receptor activities.recruitment factor (CAR)'
'11.1.2.3'	VaccDscaff44-processed-gene-201.3	0.203341	0.4321	0.124775	2.54167	1.83014	3.31213	2.82561	6.36e-06	3.05e-05	Up	'Phytohormone action.abscisic acid.perception and signalling.signal transducer (RHA2)'
'11.1.3.2'	VaccDscaff46-processed-gene-82.24	19.107	22.5618	21.9403	1.11779	1.01066	0.985663	-4.67571	6.65e-227	7.08e-225	Down	'Phytohormone action.abscisic acid.conjugation and degradation.abscisic acid hydroxylase (CYP707A)'
'11.1.3.2'	VaccDscaff43-augustus-gene-171.21	33.2609	31.6601	34.4481	1.70336	0.884949	2.13793	-4.71741	1.27e-47	3.36e-46	Down	'Phytohormone action.abscisic acid.conjugation and degradation.abscisic acid hydroxylase (CYP707A)'
'11.1.3.2'	VaccDscaff47-augustus-gene-7.20	26.89	23.9036	24.5458	1.03846	1.14549	1.20989	-4.79124	9.43e-300	1.42e-297	Down	'Phytohormone action.abscisic acid.conjugation and degradation.abscisic acid hydroxylase (CYP707A)'
'11.1.3.2'	VaccDscaff22-augustus-gene-197.17	51.0064	53.6108	50.7462	3.31189	2.84736	3.5539	-4.32178	0	0	Down	'Phytohormone action.abscisic acid.conjugation and degradation.abscisic acid hydroxylase (CYP707A)'
'11.10.1.1.1'	NewGene_9041	18.5451	20.3833	19.7816	4.80143	3.98462	3.78214	-2.55742	1.33e-29	2.39e-28	Down	'Phytohormone action.signalling peptides.NCRP (non-cysteine-rich-peptide) category.PIP/PIPL-peptide activity.PIP/PIPL-precursor polypeptide'
'11.10.1.1.1'	VaccDscaff40-processed-gene-34.6	4.15433	3.03112	1.82402	0.233154	0.286111	0.268946	-3.7328	2.85e-11	2.33e-10	Down	'Phytohormone action.signalling peptides.NCRP (non-cysteine-rich-peptide) category.PIP/PIPL-peptide activity.PIP/PIPL-precursor polypeptide'
'11.10.1.1.1'	VaccDscaff35-processed-gene-57.17	23.2764	21.6949	24.2098	3.41238	4.31626	4.16645	-2.84451	1.24e-28	2.17e-27	Down	'Phytohormone action.signalling peptides.NCRP (non-cysteine-rich-peptide) category.PIP/PIPL-peptide activity.PIP/PIPL-precursor polypeptide'
'11.10.1.1.1'	NewGene_462	3.439	4.06594	3.07348	0.429668	0.234376	0.305617	-3.64094	1.48e-16	1.67e-15	Down	'Phytohormone action.signalling peptides.NCRP (non-cysteine-rich-peptide) category.PIP/PIPL-peptide activity.PIP/PIPL-precursor polypeptide'
'11.10.1.1.1'	VaccDscaff35-processed-gene-57.19	103.022	95.3371	96.9199	15.5262	11.7444	14.2165	-3.15733	8.38e-106	4.34e-104	Down	'Phytohormone action.signalling peptides.NCRP (non-cysteine-rich-peptide) category.PIP/PIPL-peptide activity.PIP/PIPL-precursor polypeptide'
'11.10.1.1.1'	VaccDscaff9-processed-gene-101.3	11.4382	11.3331	13.797	3.22649	2.82874	1.91091	-2.52491	3.08e-18	3.79e-17	Down	'Phytohormone action.signalling peptides.NCRP (non-cysteine-rich-peptide) category.PIP/PIPL-peptide activity.PIP/PIPL-precursor polypeptide'
'11.10.1.1.2'	VaccDscaff2-snap-gene-393.39	15.6454	15.3987	16.4872	4.46469	4.16958	4.67913	-2.16605	3.17e-157	2.35e-155	Down	'Phytohormone action.signalling peptides.NCRP (non-cysteine-rich-peptide) category.PIP/PIPL-peptide activity.PIP/PIPL peptide receptor (RLK7)'
'11.10.1.12.1'	VaccDscaff23-snap-gene-29.33	3.6537	3.70452	3.59336	0.629483	1.38242	1.14264	-2.11031	7e-12	5.98e-11	Down	'Phytohormone action.signalling peptides.NCRP (non-cysteine-rich-peptide) category.PNP-peptide activity.PNP precursor polypeptide'
'11.10.1.13.1'	VaccDscaff4-augustus-gene-357.25	2.57339	0.719524	0.310892	6.2073	8.01674	5.43456	2.07221	0.000165339	0.000635653	Up	'Phytohormone action.signalling peptides.NCRP (non-cysteine-rich-peptide) category.PSY-peptide activity.PSY precursor polypeptide'
'11.10.1.2.1'	VaccDscaff33-augustus-gene-45.34	2.1851	2.24193	2.13098	0.269593	0.581954	0.374669	-2.74464	4.48e-20	5.97e-19	Down	'Phytohormone action.signalling peptides.NCRP (non-cysteine-rich-peptide) category.phytosulfokine activity.pythosulfokine precursor polypeptide (PSK)'
'11.10.1.2.1'	VaccDscaff32-augustus-gene-262.26	39.1944	35.1024	39.2764	14.7627	9.82984	10.9965	-2.00554	8.97e-41	2.1e-39	Down	'Phytohormone action.signalling peptides.NCRP (non-cysteine-rich-peptide) category.phytosulfokine activity.pythosulfokine precursor polypeptide (PSK)'
'11.10.1.2.1'	VaccDscaff13-augustus-gene-112.29	125.305	109.444	130.569	29.9792	29.9692	27.2484	-2.40009	1.01e-145	7.01e-144	Down	'Phytohormone action.signalling peptides.NCRP (non-cysteine-rich-peptide) category.phytosulfokine activity.pythosulfokine precursor polypeptide (PSK)'
'11.10.1.2.1'	VaccDscaff21-augustus-gene-249.36	10.5272	10.4445	6.78616	1.69662	1.42575	1.60522	-2.88095	1.99e-39	4.53e-38	Down	'Phytohormone action.signalling peptides.NCRP (non-cysteine-rich-peptide) category.phytosulfokine activity.pythosulfokine precursor polypeptide (PSK)'
'11.10.1.2.1'	VaccDscaff33-augustus-gene-107.21	10.7582	9.77795	8.36111	2.34352	2.26881	1.4697	-2.59145	5.27e-30	9.62e-29	Down	'Phytohormone action.signalling peptides.NCRP (non-cysteine-rich-peptide) category.phytosulfokine activity.pythosulfokine precursor polypeptide (PSK)'
'11.10.1.6.1'	VaccDscaff10-snap-gene-123.37	0.107669	0.212862	0.088925	1.77903	1.42485	1.13924	2.9965	2.75e-09	1.93e-08	Up	'Phytohormone action.signalling peptides.NCRP (non-cysteine-rich-peptide) category.DVL/ROT-peptide activity.DVL/RTFL-precursor polypeptide'
'11.10.2.1.1'	VaccDscaff53-augustus-gene-5.30	10.6527	12.0176	10.8441	0.430161	0.152845	0.107715	-5.97228	9.2e-64	3.14e-62	Down	'Phytohormone action.signalling peptides.CRP (cysteine-rich-peptide) category.GASA/GAST-peptide activity.GASA-precursor polypeptide'
'11.10.2.1.1'	NewGene_4750	22.4584	26.3919	21.8146	0.410985	0.341338	0.432966	-6.12902	6.78e-80	2.72e-78	Down	'Phytohormone action.signalling peptides.CRP (cysteine-rich-peptide) category.GASA/GAST-peptide activity.GASA-precursor polypeptide'
'11.10.2.1.1'	VaccDscaff817-augustus-gene-0.8	2.39727	3.35543	2.4032	0.113912	0.106963	0.150675	-4.74723	1.47e-71	5.41e-70	Down	'Phytohormone action.signalling peptides.CRP (cysteine-rich-peptide) category.GASA/GAST-peptide activity.GASA-precursor polypeptide'
'11.10.2.4.1'	VaccDscaff30-processed-gene-241.3	25.2373	25.6869	24.5928	6.38719	9.2576	6.86527	-2.0806	1.04e-27	1.78e-26	Down	'Phytohormone action.signalling peptides.CRP (cysteine-rich-peptide) category.RALF/RALFL-peptide activity.RALF/RALFL-precursor polypeptide'
'11.10.2.4.1'	VaccDscaff51-snap-gene-13.57	12.9627	12.0428	14.4884	4.13767	3.80801	3.65637	-2.09988	4.67e-28	8.07e-27	Down	'Phytohormone action.signalling peptides.CRP (cysteine-rich-peptide) category.RALF/RALFL-peptide activity.RALF/RALFL-precursor polypeptide'
'11.10.2.4.2'	VaccDscaff6-processed-gene-64.9	34.9544	37.338	31.7291	3.76838	2.30409	3.65121	-3.74531	6.63e-137	4.36e-135	Down	'Phytohormone action.signalling peptides.CRP (cysteine-rich-peptide) category.RALF/RALFL-peptide activity.RALF-peptide receptor (CrRLK1L)'
'11.10.2.4.2'	VaccDscaff9-processed-gene-79.8	11.0982	13.9206	11.5608	2.446	3.24748	2.98103	-2.40592	2.26e-63	7.68e-62	Down	'Phytohormone action.signalling peptides.CRP (cysteine-rich-peptide) category.RALF/RALFL-peptide activity.RALF-peptide receptor (CrRLK1L)'
'11.10.2.4.2'	VaccDscaff27-snap-gene-3.41	0.453091	0.4166	0.397357	0.052224	0.059912	0.052582	-3.23625	6.95e-11	5.52e-10	Down	'Phytohormone action.signalling peptides.CRP (cysteine-rich-peptide) category.RALF/RALFL-peptide activity.RALF-peptide receptor (CrRLK1L)'
'11.10.2.4.2'	VaccDscaff44-processed-gene-135.4	0.768463	0.788832	0.670099	0.217064	0.136786	0.219429	-2.25926	9.26e-09	6.19e-08	Down	'Phytohormone action.signalling peptides.CRP (cysteine-rich-peptide) category.RALF/RALFL-peptide activity.RALF-peptide receptor (CrRLK1L)'
'11.10.2.4.2'	VaccDscaff17-snap-gene-4.44	1.84114	2.15626	1.89235	0.420566	0.232731	0.28625	-2.97084	8.51e-29	1.5e-27	Down	'Phytohormone action.signalling peptides.CRP (cysteine-rich-peptide) category.RALF/RALFL-peptide activity.RALF-peptide receptor (CrRLK1L)'
'11.10.2.4.2'	VaccDscaff457-augustus-gene-0.17	2.46278	2.78446	1.9665	0.320595	0.725737	0.736316	-2.33663	1.21e-11	1.02e-10	Down	'Phytohormone action.signalling peptides.CRP (cysteine-rich-peptide) category.RALF/RALFL-peptide activity.RALF-peptide receptor (CrRLK1L)'
'11.10.2.4.3'	VaccDscaff207-augustus-gene-1.36	17.6437	19.0493	16.5517	5.52987	5.38233	5.5806	-2.02086	1.08e-57	3.36e-56	Down	'Phytohormone action.signalling peptides.CRP (cysteine-rich-peptide) category.RALF/RALFL-peptide activity.receptor CrRLK1L chaperone (LLG)'
'11.2.1.1.1'	VaccDscaff27-processed-gene-357.7	0.872149	0.849575	0.690704	0.132201	0.164976	0.113297	-2.86984	2.78e-10	2.1e-09	Down	'Phytohormone action.auxin.biosynthesis.indole-3-pyruvic acid (IPyA) pathway.tryptophan aminotransferase'
'11.2.1.1.1'	VaccDscaff27-processed-gene-259.2	0.574752	0.852072	0.581931	0.042665	0.125538	0.045578	-3.52698	2.66e-10	2.01e-09	Down	'Phytohormone action.auxin.biosynthesis.indole-3-pyruvic acid (IPyA) pathway.tryptophan aminotransferase'
'11.2.1.1.1'	VaccDscaff34-processed-gene-93.5	1.38323	1.99249	1.19953	0.151792	0.317971	0.290483	-2.89978	4.93e-15	5.14e-14	Down	'Phytohormone action.auxin.biosynthesis.indole-3-pyruvic acid (IPyA) pathway.tryptophan aminotransferase'
'11.2.3.4'	VaccDscaff42-snap-gene-30.47	1.59736	1.93872	1.59228	0.137246	0.133672	0.138505	-3.96341	5.48e-51	1.56e-49	Down	'Phytohormone action.auxin.conjugation and degradation.indole-3-acetic acid dioxygenase'
'11.2.4.1.2'	VaccDscaff15-augustus-gene-255.20	6.55853	6.02664	5.46016	1.78827	1.81326	1.83121	-2.06241	8.24e-51	2.33e-49	Down	'Phytohormone action.auxin.transport.polar auxin transport system.regulatory protein kinase (PINOID)'
'11.2.4.2'	VaccDscaff27-augustus-gene-1.22	0.772797	0.860889	0.540557	0.268475	0	0.232438	-2.41815	0.00127161	0.00411128	Down	'Phytohormone action.auxin.transport.auxin efflux transporter (PILS)'
'11.2.4.2'	VaccDscaff12-snap-gene-18.50	2.90061	2.41982	2.56205	0.840952	0.577737	0.819446	-2.13722	5.79e-15	6.03e-14	Down	'Phytohormone action.auxin.transport.auxin efflux transporter (PILS)'
'11.2.4.2'	VaccDscaff23-snap-gene-55.28	1.62005	1.16718	0.894405	0.340799	0.512628	0.243	-2.07206	2.33e-06	1.18e-05	Down	'Phytohormone action.auxin.transport.auxin efflux transporter (PILS)'
'11.2.4.2'	VaccDscaff23-augustus-gene-366.26	0.622086	1.34494	0.698886	0.133954	0.097404	0.380416	-2.39977	2.12e-05	9.44e-05	Down	'Phytohormone action.auxin.transport.auxin efflux transporter (PILS)'
'11.2.4.2'	VaccDscaff12-augustus-gene-29.28	2.24584	2.30001	2.46374	0.235861	0.367981	0.454323	-3.01937	9.72e-27	1.62e-25	Down	'Phytohormone action.auxin.transport.auxin efflux transporter (PILS)'
'11.2.4.2'	NewGene_10481	3.10584	4.3363	3.80969	1.7961	0.945845	0.661294	-2.04106	6.08e-07	3.33e-06	Down	'Phytohormone action.auxin.transport.auxin efflux transporter (PILS)'
'11.4.1.1'	VaccDscaff20-snap-gene-130.29	1.38253	1.74243	1.15422	0.410822	0.366198	0.339835	-2.23375	1.05e-08	7e-08	Down	'Phytohormone action.cytokinin.biosynthesis.IP-type-cytokinin synthase (IPT)'
'11.4.1.2'	VaccDscaff13-processed-gene-97.16	1.63701	1.66822	1.65471	9.92312	10.5201	11.4083	2.34962	1.79e-55	5.38e-54	Up	'Phytohormone action.cytokinin.biosynthesis.zeatin-type-cytokinin synthase (CYP735A)'
'11.4.1.2'	VaccDscaff794-snap-gene-0.8	1.22382	1.19038	1.01894	7.75382	8.90651	8.28903	2.51343	1.11e-46	2.91e-45	Up	'Phytohormone action.cytokinin.biosynthesis.zeatin-type-cytokinin synthase (CYP735A)'
'11.4.2.5'	VaccDscaff27-augustus-gene-241.33	40.4044	44.1202	38.3735	4.05431	2.63258	3.11112	-3.97919	1.56e-169	1.25e-167	Down	'Phytohormone action.cytokinin.perception and signal transduction.A-type ARR response regulator'
'11.4.2.5'	VaccDscaff34-augustus-gene-112.18	89.9179	92.3268	86.1317	6.47336	6.45801	6.18351	-4.14568	0	0	Down	'Phytohormone action.cytokinin.perception and signal transduction.A-type ARR response regulator'
'11.4.2.5'	VaccDscaff17-augustus-gene-265.28	71.737	73.9614	70.52	4.98571	5.36191	4.61984	-4.18806	0	0	Down	'Phytohormone action.cytokinin.perception and signal transduction.A-type ARR response regulator'
'11.4.3.2'	VaccDscaff26-augustus-gene-329.21	0.557464	0.514867	0.598653	3.04045	3.27539	3.76003	2.24902	2.95e-17	3.46e-16	Up	'Phytohormone action.cytokinin.conjugation and degradation.cytokinin dehydrogenase (CKX)'
'11.4.3.2'	VaccDscaff29-augustus-gene-316.27	0.606838	0.672409	0.547776	2.84091	3.51468	3.75626	2.11214	3.14e-15	3.32e-14	Up	'Phytohormone action.cytokinin.conjugation and degradation.cytokinin dehydrogenase (CKX)'
'11.5.1.1'	VaccDscaff28-snap-gene-37.26	20.4389	20.7137	19.5887	3.42065	2.78353	3.15356	-3.0289	3.13e-166	2.46e-164	Down	'Phytohormone action.ethylene.biosynthesis.1-aminocyclopropane-1-carboxylate (ACC) synthase'
'11.5.1.1'	VaccDscaff20-augustus-gene-336.19	6.39346	6.85626	5.92289	0.816289	0.884133	0.854494	-3.22851	6.57e-68	2.32e-66	Down	'Phytohormone action.ethylene.biosynthesis.1-aminocyclopropane-1-carboxylate (ACC) synthase'
'11.5.2.4'	VaccDscaff1209-processed-gene-0.3	11.2208	10.9344	7.91675	1.42825	1.024	1.00976	-3.42388	7.14e-24	1.09e-22	Down	'Phytohormone action.ethylene.perception and signal transduction.signal modulator (ARGOS)'
'11.5.2.4'	VaccDscaff22-processed-gene-101.6	21.4647	26.4309	22.9843	2.99559	3.49924	2.02721	-3.39625	2.44e-40	5.69e-39	Down	'Phytohormone action.ethylene.perception and signal transduction.signal modulator (ARGOS)'
'11.6.1.1'	VaccDscaff46-augustus-gene-146.28	0.544056	0.600297	0.44655	0.131316	0.171522	0.12669	-2.18636	1.72e-06	8.92e-06	Down	'Phytohormone action.gibberellin.biosynthesis.ent-copalyl diphosphate synthase'
'11.6.1.1'	VaccDscaff43-snap-gene-24.33	0.343524	0.705143	0.621393	0.155844	0.11481	0.234241	-2.00461	3.66e-05	0.000157177	Down	'Phytohormone action.gibberellin.biosynthesis.ent-copalyl diphosphate synthase'
'11.6.2.2'	VaccDscaff41-processed-gene-219.6	2.09327	1.81821	1.8203	10.7038	10.7476	10.1248	2.11752	9.97e-44	2.46e-42	Up	'Phytohormone action.gibberellin.perception and signal transduction.signal transducer (DELLA)'
'11.6.2.2'	VaccDscaff23-processed-gene-22.0	3.04992	3.38466	2.85509	16.6064	17.8195	12.8274	2.01289	2.53e-33	5.04e-32	Up	'Phytohormone action.gibberellin.perception and signal transduction.signal transducer (DELLA)'
'11.6.2.2'	VaccDscaff680-processed-gene-0.0	3.82203	3.10518	3.45553	19.9627	20.5811	25.1718	2.32245	2.75e-63	9.32e-62	Up	'Phytohormone action.gibberellin.perception and signal transduction.signal transducer (DELLA)'
'11.6.3.1'	VaccDscaff18-snap-gene-327.35	0.111805	0.139671	0.090811	1.28487	1.34508	0.975508	3.0446	3.3e-18	4.05e-17	Up	'Phytohormone action.gibberellin.modification and degradation.gibberellin modification enzyme (ELA)'
'11.6.3.1'	VaccDscaff7-snap-gene-355.44	0.040733	0.031986	0.059584	0.397467	0.417788	0.550504	2.95384	1.78e-08	1.16e-07	Up	'Phytohormone action.gibberellin.modification and degradation.gibberellin modification enzyme (ELA)'
'11.6.3.4'	VaccDscaff511-augustus-gene-0.11	356.601	354.8	340.713	17.0627	17.3573	18.8593	-4.63332	0	0	Down	'Phytohormone action.gibberellin.modification and degradation.gibberellin 2-oxidase (Ga2-Ox)'
'11.7.1.2'	VaccDscaff9-augustus-gene-407.29	174.977	170.893	178.913	15.8108	15.2505	15.9451	-3.81261	0	0	Down	'Phytohormone action.jasmonic acid.biosynthesis.13-lipoxygenase (LOX)'
'11.7.1.2'	VaccDscaff36-augustus-gene-7.25	83.1124	83.174	86.2766	9.3026	8.31767	9.1789	-3.56754	0	0	Down	'Phytohormone action.jasmonic acid.biosynthesis.13-lipoxygenase (LOX)'
'11.7.1.2'	VaccDscaff4-augustus-gene-410.18	951.149	918.449	937.014	94.0188	91.1376	98.5703	-3.63855	0	0	Down	'Phytohormone action.jasmonic acid.biosynthesis.13-lipoxygenase (LOX)'
'11.7.1.2'	VaccDscaff35-augustus-gene-318.30	616.596	595.444	596.364	64.7288	63.7032	70.097	-3.51949	0	0	Down	'Phytohormone action.jasmonic acid.biosynthesis.13-lipoxygenase (LOX)'
'11.7.1.3'	VaccDscaff3-processed-gene-3.14	53.5829	60.4312	56.3405	3.20143	3.98944	4.03286	-4.25051	0	0	Down	'Phytohormone action.jasmonic acid.biosynthesis.allene oxidase synthase (AOS)'
'11.7.1.3'	VaccDscaff2-processed-gene-419.0	12.1616	14.4965	11.7487	1.96057	1.60508	1.52228	-3.24736	4.1e-82	1.69e-80	Down	'Phytohormone action.jasmonic acid.biosynthesis.allene oxidase synthase (AOS)'
'11.7.1.3'	VaccDscaff3-augustus-gene-4.26	2.89449	2.82465	2.47066	0.437018	0.558974	0.619085	-2.64773	4.24e-22	6.06e-21	Down	'Phytohormone action.jasmonic acid.biosynthesis.allene oxidase synthase (AOS)'
'11.7.1.3'	VaccDscaff14-processed-gene-365.2	24.0101	27.038	21.3837	4.05287	4.2857	4.43558	-2.83136	2.43e-114	1.35e-112	Down	'Phytohormone action.jasmonic acid.biosynthesis.allene oxidase synthase (AOS)'
'11.7.1.4'	VaccDscaff28-augustus-gene-226.19	74.5938	73.2	71.1764	20.1611	20.8011	21.7575	-2.13476	1.69e-220	1.74e-218	Down	'Phytohormone action.jasmonic acid.biosynthesis.allene oxidase cyclase (AOC)'
'11.7.1.4'	VaccDscaff20-augustus-gene-121.20	178.187	179.057	170.429	52.2719	54.8182	53.2836	-2.05101	0	0	Down	'Phytohormone action.jasmonic acid.biosynthesis.allene oxidase cyclase (AOC)'
'11.7.1.5'	VaccDscaff36-augustus-gene-148.47	11.7042	13.2695	12.8115	2.56684	3.3286	1.5389	-2.68208	3.87e-30	7.09e-29	Down	'Phytohormone action.jasmonic acid.biosynthesis.oxophytodienoate export protein (JASSY)'
'11.7.1.5'	VaccDscaff36-augustus-gene-153.40	9.13055	10.2071	9.64966	2.44178	1.77863	1.18201	-2.75913	1.54e-32	2.99e-31	Down	'Phytohormone action.jasmonic acid.biosynthesis.oxophytodienoate export protein (JASSY)'
'11.7.1.5'	VaccDscaff4-augustus-gene-300.32	8.12336	8.11414	6.93653	1.63519	2.08815	3.40059	-2.02178	6.25e-17	7.24e-16	Down	'Phytohormone action.jasmonic acid.biosynthesis.oxophytodienoate export protein (JASSY)'
'11.7.1.5'	VaccDscaff9-augustus-gene-269.44	6.31409	5.33808	4.16549	2.01139	1.01629	1.2363	-2.21058	1.54e-14	1.56e-13	Down	'Phytohormone action.jasmonic acid.biosynthesis.oxophytodienoate export protein (JASSY)'
'11.7.2.1.2'	VaccDscaff13-augustus-gene-391.28	408.411	397.716	400.094	49.6487	46.7752	48.4107	-3.39036	0	0	Down	'Phytohormone action.jasmonic acid.perception and signal transduction.receptor complex.component JAZ'
'11.7.2.1.2'	VaccDscaff188-augustus-gene-0.17	703.556	703.455	666.821	85.5446	80.6764	84.7472	-3.37872	0	0	Down	'Phytohormone action.jasmonic acid.perception and signal transduction.receptor complex.component JAZ'
'11.7.2.1.2'	VaccDscaff71-augustus-gene-2.23	375.373	370.875	349.693	45.4613	44.5042	45.2033	-3.35134	0	0	Down	'Phytohormone action.jasmonic acid.perception and signal transduction.receptor complex.component JAZ'
'11.7.2.1.2'	VaccDscaff30-augustus-gene-5.33	156.246	152.89	157.377	21.9092	20.4387	22.2892	-3.18206	0	0	Down	'Phytohormone action.jasmonic acid.perception and signal transduction.receptor complex.component JAZ'
'11.7.3.1'	VaccDscaff13-augustus-gene-172.21	4.29377	3.93721	3.97536	1.15664	0.810921	1.00663	-2.36696	2.17e-35	4.53e-34	Down	'Phytohormone action.jasmonic acid.conjugation and degradation.SAM-dependent carboxyl methyltransferase (JMT)'
'11.7.3.3'	VaccDscaff46-processed-gene-103.1	19.486	19.868	17.7048	0.163537	0.182205	0.036075	-7.50516	4.97e-114	2.74e-112	Down	'Phytohormone action.jasmonic acid.conjugation and degradation.jasmonoyl-amino acid carboxylase (CYP94C)'
'11.7.3.3'	VaccDscaff47-processed-gene-55.8	48.2632	38.1397	44.6049	0.216149	0.18074	0.573582	-7.35623	1.33e-57	4.14e-56	Down	'Phytohormone action.jasmonic acid.conjugation and degradation.jasmonoyl-amino acid carboxylase (CYP94C)'
'11.7.3.3'	VaccDscaff43-processed-gene-143.4	5.38775	5.72745	6.20302	0.010093	0.039388	0	-8.66445	3.76e-24	5.78e-23	Down	'Phytohormone action.jasmonic acid.conjugation and degradation.jasmonoyl-amino acid carboxylase (CYP94C)'
'11.7.3.3'	VaccDscaff46-processed-gene-102.13	42.3696	49.9103	40.9556	0.22288	0.141629	0.13122	-8.28726	3.95e-186	3.43e-184	Down	'Phytohormone action.jasmonic acid.conjugation and degradation.jasmonoyl-amino acid carboxylase (CYP94C)'
'11.7.3.3'	VaccDscaff22-processed-gene-241.4	28.3413	28.9125	23.8731	0	0.033329	0.085953	-9.48715	4.78e-73	1.79e-71	Down	'Phytohormone action.jasmonic acid.conjugation and degradation.jasmonoyl-amino acid carboxylase (CYP94C)'
'11.7.3.5'	VaccDscaff1-snap-gene-225.37	0.375682	0.161947	0.372097	2.0081	2.00441	1.81171	2.27826	3.48e-07	1.96e-06	Up	'Phytohormone action.jasmonic acid.conjugation and degradation.jasmonic acid oxidase (JOX/JAO)'
'11.8.3.3'	VaccDscaff36-augustus-gene-294.19	0.098558	0.095662	0.230539	0.732094	0.82274	0.859121	2.12893	1.65e-05	7.49e-05	Up	'Phytohormone action.salicylic acid.conjugation and degradation.UDP-dependent glycosyl transferase'
'11.8.3.3'	VaccDscaff4-augustus-gene-152.30	0.124383	0.054447	0.141918	0.915567	0.812711	0.772744	2.52717	5.38e-07	2.97e-06	Up	'Phytohormone action.salicylic acid.conjugation and degradation.UDP-dependent glycosyl transferase'
'11.8.3.4'	VaccDscaff1169-processed-gene-0.0	6.90106	6.78209	6.69366	1.01719	1.00219	0.528607	-3.33735	7.13e-50	1.97e-48	Down	'Phytohormone action.salicylic acid.conjugation and degradation.salicylic acid 3-hydroxylase (DLO)'
'11.8.3.4'	VaccDscaff584-augustus-gene-0.11	20.8929	20.6992	22.3343	3.45867	2.55315	2.41738	-3.25657	3.69e-93	1.68e-91	Down	'Phytohormone action.salicylic acid.conjugation and degradation.salicylic acid 3-hydroxylase (DLO)'
'11.8.3.4'	VaccDscaff789-augustus-gene-0.9	20.1963	19.0214	18.1876	1.99784	2.3362	2.10788	-3.48572	5.06e-125	3.01e-123	Down	'Phytohormone action.salicylic acid.conjugation and degradation.salicylic acid 3-hydroxylase (DLO)'
'11.8.4.1'	VaccDscaff14-augustus-gene-378.20	3.79991	3.02613	2.36408	0.754802	1.39831	0.727271	-2.00592	5.72e-11	4.57e-10	Down	'Phytohormone action.salicylic acid.transport.salicylic acid transporter (EDS5)'
'11.9.1.3'	VaccDscaff20-augustus-gene-247.26	0.05188	0.025634	0.218869	3.45706	4.07934	2.95191	4.77179	8.31e-24	1.26e-22	Up	'Phytohormone action.strigolactone.biosynthesis.carotenoid cleavage dioxygenase (CCD8)'
'11.9.1.3'	VaccDscaff28-augustus-gene-110.21	0.139871	0.100787	0.131105	5.19739	5.81119	5.38434	5.03844	9.24e-46	2.37e-44	Up	'Phytohormone action.strigolactone.biosynthesis.carotenoid cleavage dioxygenase (CCD8)'
'11.9.1.3'	VaccDscaff44-augustus-gene-112.30	0.396159	0.451154	0.302297	11.3933	11.4628	10.6546	4.5219	2.03e-89	8.97e-88	Up	'Phytohormone action.strigolactone.biosynthesis.carotenoid cleavage dioxygenase (CCD8)'
'11.9.2.3'	VaccDscaff29-augustus-gene-254.20	0.211469	0.217783	0.282401	1.44213	1.53493	1.42797	2.27487	3.26e-14	3.26e-13	Up	'Phytohormone action.strigolactone.perception and signal transduction.signal modulator (SMXL)'
'11.9.2.3'	VaccDscaff26-augustus-gene-220.22	0.198312	0.209599	0.070118	1.38519	1.04421	1.21053	2.57437	7.68e-11	6.07e-10	Up	'Phytohormone action.strigolactone.perception and signal transduction.signal modulator (SMXL)'
'11.9.2.3'	VaccDscaff6-augustus-gene-416.22	0.403933	0.136532	0.283916	0.832059	3.03276	2.13837	2.4964	4.11e-08	2.57e-07	Up	'Phytohormone action.strigolactone.perception and signal transduction.signal modulator (SMXL)'
'11.9.2.3'	VaccDscaff29-snap-gene-212.42	0.214138	0.140972	0.135971	1.0826	0.684205	0.995194	2.10345	8.91e-08	5.36e-07	Up	'Phytohormone action.strigolactone.perception and signal transduction.signal modulator (SMXL)'
'11.9.2.3'	VaccDscaff33-augustus-gene-132.28	0.223011	0.294406	0.178761	1.16135	1.02301	1.32536	2.00067	4.91e-09	3.37e-08	Up	'Phytohormone action.strigolactone.perception and signal transduction.signal modulator (SMXL)'

## Sheet: S8
Supplementary Table S8. DEGs enriched in the carbohydrate metabolism.
MapMan BIN Code	ID	CK1	CK2	CK3	PI1	PI2	PI3	log2(Fold change)	pvalue	padj	Type	Functional Classification
'3.1.4.1.3'	VaccDscaff9-augustus-gene-1.21	119.131	122.668	121.181	9.49766	8.09854	8.91653	-4.10684	0	0	Down	'Carbohydrate metabolism.sucrose metabolism.degradation.invertase activities.alkaline sucrose-specific invertase (CIN)'
'3.1.4.1.3'	VaccDscaff4-processed-gene-2.0	117.085	120.652	115.243	8.11326	7.2905	8.36091	-4.22232	0	0	Down	'Carbohydrate metabolism.sucrose metabolism.degradation.invertase activities.alkaline sucrose-specific invertase (CIN)'
'3.1.4.1.3'	VaccDscaff4-augustus-gene-13.21	67.1341	67.4523	66.2449	5.0109	5.8628	5.73566	-3.92605	0	0	Down	'Carbohydrate metabolism.sucrose metabolism.degradation.invertase activities.alkaline sucrose-specific invertase (CIN)'
'3.11.1.2'	VaccDscaff25-augustus-gene-198.35	1.86443	2.37565	2.05594	0	0.050855	0	-7.22605	5.25e-16	5.8e-15	Down	'Carbohydrate metabolism.fermentation.acetic acid biosynthesis.alcohol dehydrogenase (ADH)'
'3.11.1.2'	VaccDscaff140-augustus-gene-2.67	7.66031	6.05285	4.6721	0.509313	1.59744	0.646694	-3.07153	1.78e-18	2.22e-17	Down	'Carbohydrate metabolism.fermentation.acetic acid biosynthesis.alcohol dehydrogenase (ADH)'
'3.13.1.1'	VaccDscaff26-snap-gene-143.37	4.96427	3.65324	5.45712	0.081859	2.45846	0.166532	-2.69916	0.0313549	0.0686482	Down	'Carbohydrate metabolism.nucleotide sugar biosynthesis.GDP-D-mannose biosynthesis.GDP-D-mannose pyrophosphorylase (VTC1)'
'3.13.3.1'	VaccDscaff7-processed-gene-353.0	117.83	114.449	113.689	35.9781	36.6136	32.446	-2.05311	1.8e-184	1.54e-182	Down	'Carbohydrate metabolism.nucleotide sugar biosynthesis.UDP-D-glucuronic acid biosynthesis.UDP-D-glucose 6-dehydrogenase'
'3.13.4.1'	VaccDscaff14-augustus-gene-79.31	13.7684	13.3628	15.7961	1.19398	1.40413	2.6234	-3.35917	1.81e-49	4.98e-48	Down	'Carbohydrate metabolism.nucleotide sugar biosynthesis.UDP-D-galacturonic acid biosynthesis.UDP-D-glucuronic acid 4-epimerase'
'3.13.4.1'	VaccDscaff237-augustus-gene-0.44	40.9162	45.8624	39.0714	12.5711	10.1289	11.733	-2.20068	4.51e-103	2.27e-101	Down	'Carbohydrate metabolism.nucleotide sugar biosynthesis.UDP-D-galacturonic acid biosynthesis.UDP-D-glucuronic acid 4-epimerase'
'3.13.4.1'	VaccDscaff14-augustus-gene-76.19	20.8308	22.0131	21.7708	5.50923	5.59441	5.40452	-2.30001	1.9e-142	1.29e-140	Down	'Carbohydrate metabolism.nucleotide sugar biosynthesis.UDP-D-galacturonic acid biosynthesis.UDP-D-glucuronic acid 4-epimerase'
'3.13.4.1'	VaccDscaff25-augustus-gene-61.24	8.65708	9.74707	8.09642	2.64201	2.4173	2.74085	-2.09146	6.76e-45	1.7e-43	Down	'Carbohydrate metabolism.nucleotide sugar biosynthesis.UDP-D-galacturonic acid biosynthesis.UDP-D-glucuronic acid 4-epimerase'
'3.13.5.1'	VaccDscaff51-snap-gene-11.44	86.3843	85.1392	85.61	25.3249	22.0787	22.833	-2.20444	2.25e-198	2.09e-196	Down	'Carbohydrate metabolism.nucleotide sugar biosynthesis.UDP-D-xylose biosynthesis.UDP-D-glucuronic acid decarboxylase'
'3.13.5.2'	VaccDscaff19-snap-gene-321.40	18.3405	22.1513	18.5235	4.06068	2.36207	2.12062	-3.11872	1.74e-49	4.77e-48	Down	'Carbohydrate metabolism.nucleotide sugar biosynthesis.UDP-D-xylose biosynthesis.UDP-D-apiose / UPD-D-xylose synthetase'
'3.13.5.2'	VaccDscaff11-snap-gene-289.32	3.92663	2.91622	4.54643	0	0.136357	0.604105	-4.24646	0.00272582	0.0081443	Down	'Carbohydrate metabolism.nucleotide sugar biosynthesis.UDP-D-xylose biosynthesis.UDP-D-apiose / UPD-D-xylose synthetase'
'3.13.5.2'	VaccDscaff15-augustus-gene-273.26	15.3665	19.8231	15.1748	0.552165	1.63535	1.99398	-3.92003	7.85e-15	8.12e-14	Down	'Carbohydrate metabolism.nucleotide sugar biosynthesis.UDP-D-xylose biosynthesis.UDP-D-apiose / UPD-D-xylose synthetase'
'3.13.5.2'	VaccDscaff24-augustus-gene-110.23	11.9192	10.8023	9.26019	1.69082	1.2077	1.58824	-3.15833	1.64e-74	6.26e-73	Down	'Carbohydrate metabolism.nucleotide sugar biosynthesis.UDP-D-xylose biosynthesis.UDP-D-apiose / UPD-D-xylose synthetase'
'3.13.6.1'	VaccDscaff38-processed-gene-295.25	92.3251	92.5135	87.2844	15.763	13.4512	14.9976	-2.95284	0	0	Down	'Carbohydrate metabolism.nucleotide sugar biosynthesis.nucleotide rhamnose biosynthesis.UDP-L-rhamnose synthase (RHM)'
'3.13.6.1'	VaccDscaff530-processed-gene-0.4	79.6443	81.9094	75.5694	8.93806	11.2267	10.5031	-3.28304	0	0	Down	'Carbohydrate metabolism.nucleotide sugar biosynthesis.nucleotide rhamnose biosynthesis.UDP-L-rhamnose synthase (RHM)'
'3.13.7.1'	VaccDscaff24-augustus-gene-151.23	2.53557	0.688958	2.04189	0.164378	0.06231	0.909006	-2.53265	0.0197468	0.046145	Down	'Carbohydrate metabolism.nucleotide sugar biosynthesis.UDP-L-arabinose biosynthesis.UDP-D-xylose 4-epimerase'
'3.2.1.4'	VaccDscaff9-augustus-gene-390.37	0.195325	0.097862	0.085815	0.735462	0.618971	0.722186	2.07554	1.75e-05	7.89e-05	Up	'Carbohydrate metabolism.starch metabolism.granule initiation.initiation factor (MFP1)'
[truncated: 31 more rows]

## Sheet: S9
Supplementary Table S9. DEGs enriched in the cell wall organization pathway.
[truncated: 99 more rows]

## Sheet: S10
Supplementary Table S10. DEGs enriched in the secondary metabolite biosynthesis pathway.
[truncated: 49 more rows]

[truncated: 2 more sheets: S11, S12]
